# Supplementary material for: Codonopsis pilosula seedling drought- responsive key genes and pathways revealed by comparative transcriptome
Source: Front Plant Sci. 2024 Oct 30;15:1454569. doi: 10.3389/fpls.2024.1454569 (PMC11561192; doi:10.3389/fpls.2024.1454569)
Supplement: Supplementary file 1 [file Table1.xlsx]

## Sheet: Table S1
Codonopsis pilosula Seedlings Drought-Responsive Key Genes and Pathways Revealed by Comparative Transcriptome
Hongyan Wang1, Yuan Chen1*, Lanan Liu1,2, Fengxia Guo1*, Wei Liang1, Linlin Dong3, Pengbin Dong1, Jiali Cheng1
Correspondence:
Yuan Chen, Fengxia Guo
Agronomy College
Gansu Agricultural University
Lanzhou 730070, Gansu, China.
Emails: chenyuan@gsau.edu.cn, guofx@gsau.edu.cn;
	Table S1 Primer sequences used for qRT-PCR
Gene ID	Gene Name	Upstream Primer Sequence (5’-3’)	Downstream Primer Sequence (5’-3’)
TRINITY_DN15527_c1_g3	KAN4	GCCATGAAAGAGCAACACCA	CAGATCCACCACCCTCAACT
TRINITY_DN21013_c0_g4	LAR	AGCCCTCCTTGTACTCAACC	GGCTGGCCTGAGTTACAAAC
TRINITY_DN20437_c0_g2	PRP1	GAAGATTCCTGTGTTGGTGCA	TCGGGTAAGATTGAAGGCCC
TRINITY_DN18947_c0_g2	CEL3	CCAAGTCGAAGGAACGCAAA	AGCCTCCCGTTAAATCCACA
TRINITY_DN12596_c0_g1	PER52	TGTGATGGGTCGGTATTGCT	CCGTTCTTGCATCTCTTCGG
TRINITY_DN17456_c0_g1	At1g11820	TGCGACGGTTGATAATGCAG	ACTGGCGTTGAGTTCCCATA
TRINITY_DN15371_c3_g5	ARR17	GGGGAGTTGTTGGTTAGTGC	CACAAGTTTGCGGTCGATGA
TRINITY_DN16219_c0_g1	SS4	TGACCCCAGATTCAGGCATT	ACCATCCCACGAAAAGTCCT
TRINITY_DN17997_c0_g6	At5g56590	CGGCTTGTTCTATCCCAACG	CCACAGGCATAATCAAGGGC
TRINITY_DN13914_c0_g2	HSP26-A	AAGACAAGGCCATGGGAGAA	CTCTAATCCACCCGCCTCTT
TRINITY_DN14056_c0_g1	HST	CTCGGGTTTTGAAAGAGGCC	GCTCAGGCGAAGGTGTAAAG
TRINITY_DN17746_c2_g5	GSTU17	TTAGCTTGGGTGAGGGTAGC	AGCCCTGATCACTGCTTTCT
TRINITY_DN981_c0_g1	ANP2	GTCCATTCACAAAAGCGGGT	ACCCAAGCGCCCATATATCA
TRINITY_DN20753_c1_g3	WRKY22	CGCCCACAATCATCTACAGC	TAAGCCGGCAAGAACAGAGA
TRINITY_DN20449_c1_g6	ERF13	CGATTTCAGCTTCACCGAGG	AGCCACACTCTAGCACCTTT

## Sheet: Table S2
Codonopsis pilosula Seedlings Drought-Responsive Key Genes and Pathways Revealed by Comparative Transcriptome
Hongyan Wang1, Yuan Chen1*, Lanan Liu1,2, Fengxia Guo1*, Wei Liang1, Linlin Dong3, Pengbin Dong1, Jiali Cheng1
Correspondence:
Yuan Chen, Fengxia Guo
Agronomy College
Gansu Agricultural University
Lanzhou 730070, Gansu, China.
Emails: chenyuan@gsau.edu.cn, guofx@gsau.edu.cn;
Table S2 The PCR amplification program
Gene ID	Hold		Cycle
TRINITY_DN15527_c1_g3	95°C 3 min	1cycles	95°C 15 s	62°C 20 s	72°C 20 s	40cycles
TRINITY_DN21013_c0_g4	95°C 3 min	1cycles	95°C 15 s	62°C 20 s	72°C 20 s	40cycles
TRINITY_DN20437_c0_g2	95°C 3 min	1cycles	95°C 15 s	57°C 20 s	72°C 20 s	40cycles
TRINITY_DN18947_c0_g2	95°C 3 min	1cycles	95°C 15 s	57°C 20 s	72°C 20 s	40cycles
TRINITY_DN12596_c0_g1	95°C 3 min	1cycles	95°C 15 s	57°C 20 s	72°C 20 s	40cycles
TRINITY_DN17456_c0_g1	95°C 3 min	1cycles	95°C 15 s	62°C 20 s	72°C 20 s	40cycles
TRINITY_DN15371_c3_g5	95°C 3 min	1cycles	95°C 15 s	62°C 20 s	72°C 20 s	40cycles
TRINITY_DN16219_c0_g1	95°C 3 min	1cycles	95°C 15 s	57°C 20 s	72°C 20 s	40cycles
TRINITY_DN17997_c0_g6	95°C 3 min	1cycles	95°C 15 s	57°C 20 s	72°C 20 s	40cycles
TRINITY_DN13914_c0_g2	95°C 3 min	1cycles	95°C 15 s	62°C 20 s	72°C 20 s	40cycles
TRINITY_DN14056_c0_g1	95°C 3 min	1cycles	95°C 15s	62°C 20 s	72°C 20 s	40cycles
TRINITY_DN17746_c2_g5	95°C 3 min	1cycles	95°C 15 s	62°C 20 s	72°C 20 s	40cycles
TRINITY_DN981_c0_g1	95°C 3 min	1cycles	95°C 15 s	57°C 20 s	72°C 20 s	40cycles
TRINITY_DN20753_c1_g3	95°C 3 min	1cycles	95°C 15 s	62°C 20 s	72°C 20 s	40cycles
TRINITY_DN20449_c1_g6	95°C 3 min	1cycles	95°C 15 s	62°C 20 s	72°C 20 s	40cycles
18S rRNA	95°C 3 min	1cycles	95°C 15 s	62°C 20 s	72°C 20 s	40cycles

## Sheet: Table S3
Codonopsis pilosula Seedlings Drought-Responsive Key Genes and Pathways Revealed by Comparative Transcriptome
Hongyan Wang1, Yuan Chen1*, Lanan Liu1,2, Fengxia Guo1*, Wei Liang1, Linlin Dong3, Pengbin Dong1, Jiali Cheng1
Correspondence:
Yuan Chen, Fengxia Guo
Agronomy College
Gansu Agricultural University
Lanzhou 730070, Gansu, China.
Emails: chenyuan@gsau.edu.cn, guofx@gsau.edu.cn;
Table S3 Summary of the transcriptome sequencing data of C. pilosula seedling leaf tissue
Sample	Number of raw reads	Number of clean reads	Valid (%)	Clean reads size (G)	Q20 (%)	Q30 (%)
CW1_1	44275022	41235104	93.13	5.77	98.2	94.12
CW1_2	57526844	54140006	94.11	7.57	98.24	94.24
CW1_3	45457320	42795496	94.14	5.99	98.27	94.31
CG1_1	47832010	40285596	84.22	5.63	98.21	94.21
CG1_2	51459166	48509634	94.27	6.79	98.22	94.18
CG1_3	46648650	44216070	94.79	6.18	98.19	94.1
DW1_1	52133714	49616130	95.17	6.94	98.29	94.36
DW1_2	32559508	29471542	90.52	4.12	98.21	94.17
DW1_3	39939082	37207842	93.16	5.21	98.21	94.19
DG1_1	38430086	35840078	93.26	5.01	98.21	94.15
DG1_2	45234520	41658686	92.09	5.83	98.25	94.26
DG1_3	48259258	45735594	94.77	6.4	98.23	94.21
C, control group; D, drought treatment group; W1, the test cultivar Weidang No. 1; G1, the test cultivar Gandang No. 1.
Valid (%) = number of clean reads/ number of all reads × 100.

## Sheet: Table S4
Codonopsis pilosula Seedlings Drought-Responsive Key Genes and Pathways Revealed by Comparative Transcriptome
Hongyan Wang1, Yuan Chen1*, Lanan Liu1,2, Fengxia Guo1*, Wei Liang1, Linlin Dong3, Pengbin Dong1, Jiali Cheng1
Correspondence:
Yuan Chen, Fengxia Guo
Agronomy College
Gansu Agricultural University
Lanzhou 730070, Gansu, China.
Emails: chenyuan@gsau.edu.cn, guofx@gsau.edu.cn;
Table S4 Summary of gene annotation in C. pilosula seedling leaf tissues.
Database	Number	Ratio (%)
All	55270	100
GO	23186	41.95
KEGG	17212	31.14
Pfam	20694	37.44
swissprot	18992	34.36
eggNOG	25769	46.62
NR	25558	46.24

## Sheet: Table S5
Codonopsis pilosula Seedlings Drought-Responsive Key Genes and Pathways Revealed by Comparative Transcriptome
Hongyan Wang1, Yuan Chen1*, Lanan Liu1,2, Fengxia Guo1*, Wei Liang1, Linlin Dong3, Pengbin Dong1, Jiali Cheng1
Correspondence:
Yuan Chen, Fengxia Guo
Agronomy College
Gansu Agricultural University
Lanzhou 730070, Gansu, China.
Emails: chenyuan@gsau.edu.cn, guofx@gsau.edu.cn;
Table S5 KEGG enrichment analysis on the 1764 genes
Gene_ID	PathwayDefinition	pvalue	KOEntry	EC	log2FC	regulation	Name	Annotation
TRINITY_DN21061_c0_g2	Ribosome	1.25655e-08	K02916	-	-3.62292	down	-	uncharacterized protein LOC112518376 [Cynara cardunculus var. scolymus]
TRINITY_DN19475_c0_g3	Ribosome	1.25655e-08	K02971	-	-2.54249	down	RPS21C	40S ribosomal protein S21 [Handroanthus impetiginosus]
TRINITY_DN18963_c0_g2	Ribosome	1.25655e-08	K02988	-	-2.02977	down	rps5	PREDICTED: 30S ribosomal protein S5, chloroplastic-like [Pyrus x bretschneideri]
TRINITY_DN16305_c0_g4	Ribosome	1.25655e-08	K02908	-	-2.83533	down	-	DNA double-strand break repair Rad50 ATPase [Actinidia chinensis var. chinensis]
TRINITY_DN13391_c0_g9	Ribosome	1.25655e-08	K02977	-	-2.39029	down	UBI3	hypothetical protein B456_001G146500 [Gossypium raimondii]
TRINITY_DN14525_c0_g7	Ribosome	1.25655e-08	K02959	-	-2.13962	down	rps16	ribosomal protein S16 (chloroplast) [Codonopsis minima]
TRINITY_DN15525_c1_g6	Ribosome	1.25655e-08	K02986	-	-2.13677	down	ycf3	photosystem I assembly protein Ycf3 (chloroplast) [Codonopsis minima]
TRINITY_DN15159_c0_g3	Ribosome	1.25655e-08	K02956	-	-2.27212	down	rps15	ribosomal protein S15 (plastid) [Ellisia nyctelea]
TRINITY_DN13298_c2_g3	Ribosome	1.25655e-08	K02940	-	4.85168	up	RPL9	PREDICTED: 60S ribosomal protein L9-like [Musa acuminata subsp. malaccensis]
TRINITY_DN15242_c0_g2	Ribosome	1.25655e-08	K02952	-	2.42634	up	-	Dihydrolipoyllysine-residue acetyltransferase component of acetoin cleaving system like [Actinidia chinensis var. chinensis]
TRINITY_DN12224_c0_g5	Ribosome	1.25655e-08	K02901	-	4.42465	up	RPL27	PREDICTED: 60S ribosomal protein L27-3 [Beta vulgaris subsp. vulgaris]
TRINITY_DN13471_c0_g8	Ribosome	1.25655e-08	K02997	-	4.48391	up	RPS9	unknown [Lotus japonicus]
TRINITY_DN20332_c1_g1	Ribosome	1.25655e-08	K02987	-	4.26016	up	RPS4X	PREDICTED: 40S ribosomal protein S4-1 [Prunus mume]
TRINITY_DN12860_c0_g4	Ribosome	1.25655e-08	K02936	-	4.08431	up	RPL7A	60S ribosomal protein L7a [Zea mays]
TRINITY_DN17469_c0_g2	Ribosome	1.25655e-08	K02893	-	4.14208	up	RPL23A	Ribosomal protein L23/L25 [Cinnamomum micranthum f. kanehirae]
TRINITY_DN18358_c0_g6	Ribosome	1.25655e-08	K02870	-	4.25808	up	RPL12	60S ribosomal protein L12 [Quercus suber]
TRINITY_DN17343_c0_g6	Ribosome	1.25655e-08	K02865	-	4.50007	up	RPL10A	predicted protein [Hordeum vulgare subsp. vulgare]
TRINITY_DN13071_c0_g5	Ribosome	1.25655e-08	K02962	-	4.69267	up	RPS17	predicted protein [Hordeum vulgare subsp. vulgare]
TRINITY_DN8813_c0_g1	Ribosome	1.25655e-08	K02896	-	4.44995	up	RPL24	predicted protein [Hordeum vulgare subsp. vulgare]
TRINITY_DN12479_c0_g1	Ribosome	1.25655e-08	K02917	-	4.55723	up	RPL35A	predicted protein [Hordeum vulgare subsp. vulgare]
TRINITY_DN13858_c1_g7	Ribosome	1.25655e-08	K02995	-	4.38141	up	RPS8	predicted protein [Hordeum vulgare subsp. vulgare]
TRINITY_DN12173_c0_g1	Ribosome	1.25655e-08	K02922	-	4.44466	up	RPL37	60S ribosomal protein L37-1-like [Herrania umbratica]
TRINITY_DN13111_c1_g5	Ribosome	1.25655e-08	K02873	-	4.48384	up	RPL13	60S ribosomal protein L13-1 isoform X2 [Selaginella moellendorffii]
TRINITY_DN12367_c0_g3	Ribosome	1.25655e-08	K02882	-	4.21227	up	RPL18A	predicted protein [Hordeum vulgare subsp. vulgare]
TRINITY_DN16814_c0_g8	Ribosome	1.25655e-08	K02910	-	4.21852	up	RPL31	uncharacterized protein LOC100306335 [Glycine max]
TRINITY_DN12365_c0_g1	Ribosome	1.25655e-08	K02903	-	4.25094	up	RPL28	hypothetical protein AXG93_1712s1510 [Marchantia polymorpha subsp. ruderalis]
TRINITY_DN13486_c0_g7	Ribosome	1.25655e-08	K02908	-	4.18231	up	RPL30	60S ribosomal protein L30 [Physcomitrella patens]
TRINITY_DN18819_c0_g2	Ribosome	1.25655e-08	K02925	-	4.1713	up	RPL3	60S ribosomal protein L3 [Apostasia shenzhenica]
TRINITY_DN12995_c0_g1	Ribosome	1.25655e-08	K02984	-	4.18006	up	RPS3A	ribosomal protein S3a [Chlamydomonas reinhardtii]
TRINITY_DN12205_c0_g1	Ribosome	1.25655e-08	K02938	-	4.00565	up	RPL8	predicted protein [Hordeum vulgare subsp. vulgare]
TRINITY_DN13298_c2_g1	Ribosome	1.25655e-08	K02894	-	4.38649	up	RPL23	60S ribosomal protein L23 [Physcomitrella patens]
TRINITY_DN14380_c0_g9	Ribosome	1.25655e-08	K02891	-	4.43347	up	RPL22	Ribosomal protein L22e [Cinnamomum micranthum f. kanehirae]
TRINITY_DN12749_c0_g2	Ribosome	1.25655e-08	K02975	-	4.60158	up	RPS25	hypothetical protein CHLNCDRAFT_27566, partial [Chlorella variabilis]
TRINITY_DN5596_c0_g1	Ribosome	1.25655e-08	K02943	-	4.42372	up	RPLP2	60S acidic ribosomal P2 [Micractinium conductrix]
TRINITY_DN12646_c0_g2	Ribosome	1.25655e-08	K02993	-	4.20629	up	RPS7	40S ribosomal protein S7-like [Physcomitrella patens]
TRINITY_DN13836_c2_g6	Ribosome	1.25655e-08	K02960	-	4.37942	up	RPS16	PREDICTED: 40S ribosomal protein S16-like [Gossypium raimondii]
TRINITY_DN12678_c0_g2	Ribosome	1.25655e-08	K02942	-	4.04399	up	RPLP1	60S acidic ribosomal protein P1 [Monoraphidium neglectum]
TRINITY_DN12669_c0_g1	Ribosome	1.25655e-08	K02912	-	4.27906	up	RPL32	hypothetical protein M569_01958 [Genlisea aurea]
TRINITY_DN17846_c1_g3	Ribosome	1.25655e-08	K02889	-	4.3162	up	RPL21	60S ribosomal protein L21-A-like [Quercus suber]
TRINITY_DN12475_c0_g1	Ribosome	1.25655e-08	K02868	-	4.26497	up	RPL11	60S ribosomal protein L11 [Zea mays]
TRINITY_DN12535_c0_g1	Ribosome	1.25655e-08	K02949	-	3.98992	up	RPS11	component of cytosolic 80S ribosome and 40S small subunit [Volvox carteri f. nagariensis]
TRINITY_DN12242_c0_g1	Ribosome	1.25655e-08	K02877	-	3.95673	up	RPL15	60S ribosomal protein L15 [Quercus suber]
TRINITY_DN20932_c1_g5	Ribosome	1.25655e-08	K02875	-	4.31006	up	RPL14	60 ribosomal protein L14 [Zea mays]
TRINITY_DN12444_c0_g3	Ribosome	1.25655e-08	K02883	-	4.1926	up	RPL18	unnamed protein product, partial [Vitis vinifera]
TRINITY_DN22240_c0_g1	Ribosome	1.25655e-08	K02947	-	4.36863	up	RPS10	40S ribosomal protein S10-1-like [Physcomitrella patens]
TRINITY_DN13188_c3_g2	Ribosome	1.25655e-08	K02880	-	4.24975	up	RPL17	60S ribosomal protein L17-2 isoform X2 [Ricinus communis]
TRINITY_DN15906_c0_g6	Ribosome	1.25655e-08	K02898	-	4.15331	up	RPL26	hypothetical protein DM860_004889 [Cuscuta australis]
TRINITY_DN13486_c0_g16	Ribosome	1.25655e-08	K02915	-	4.80238	up	RPL34	predicted protein [Hordeum vulgare subsp. vulgare]
TRINITY_DN14079_c0_g2	Ribosome	1.25655e-08	K02937	-	4.02307	up	RPL7	hypothetical protein SELMODRAFT_103994 [Selaginella moellendorffii]
TRINITY_DN12925_c0_g7	Ribosome	1.25655e-08	K02985	-	3.78489	up	RPS3	40S ribosomal protein S3-1-like [Helianthus annuus]
TRINITY_DN12995_c0_g2	Ribosome	1.25655e-08	K02866	-	3.99177	up	RPL10	60S ribosomal protein L10-like [Hevea brasiliensis]
TRINITY_DN12619_c0_g1	Ribosome	1.25655e-08	K02966	-	4.00867	up	RPS19	40S ribosomal protein S19-1-like [Physcomitrella patens]
TRINITY_DN9343_c0_g1	Ribosome	1.25655e-08	K02953	-	4.4034	up	RPS13	hypothetical protein AQUCO_03500242v1 [Aquilegia coerulea]
TRINITY_DN20164_c0_g2	Ribosome	1.25655e-08	K02905	-	4.1095	up	RPL29	60S ribosomal protein L29-1-like [Cucurbita pepo subsp. pepo]
TRINITY_DN12326_c0_g1	Ribosome	1.25655e-08	K02957	-	4.14529	up	RPS15A	40S ribosomal protein S15a isoform X3 [Populus trichocarpa]
TRINITY_DN13448_c1_g3	Ribosome	1.25655e-08	K02930	-	3.72798	up	RPL4	predicted protein [Hordeum vulgare subsp. vulgare]
TRINITY_DN13777_c0_g1	Ribosome	1.25655e-08	K02951	-	4.0433	up	RPS12	unknown [Picea sitchensis]
TRINITY_DN12904_c0_g1	Ribosome	1.25655e-08	K02885	-	3.88291	up	RPL19	PREDICTED: 60S ribosomal protein L19-3 [Beta vulgaris subsp. vulgaris]
TRINITY_DN12825_c0_g6	Ribosome	1.25655e-08	K02934	-	3.64776	up	RPL6	hypothetical protein CBR_g20098 [Chara braunii]
TRINITY_DN11825_c0_g1	Ribosome	1.25655e-08	K02900	-	4.10471	up	RPL27A	hypothetical protein CHLNCDRAFT_133134 [Chlorella variabilis]
TRINITY_DN102_c0_g1	Ribosome	1.25655e-08	K02923	-	4.26327	up	RPL38	60S ribosomal protein L38 [Zea mays]
TRINITY_DN17924_c0_g3	Ribosome	1.25655e-08	K02973	-	4.02328	up	RPS23	predicted protein [Hordeum vulgare subsp. vulgare]
TRINITY_DN12394_c0_g1	Ribosome	1.25655e-08	K02932	-	3.98293	up	RPL5	RecName: Full=60S ribosomal protein L5
TRINITY_DN19057_c0_g2	Ribosome	1.25655e-08	K02924	-	4.25417	up	RPL39	hypothetical protein M569_05807, partial [Genlisea aurea]
TRINITY_DN12601_c0_g3	Ribosome	1.25655e-08	K02969	-	4.30522	up	RPS20	predicted protein [Hordeum vulgare subsp. vulgare]
TRINITY_DN12057_c0_g1	Ribosome	1.25655e-08	K02918	-	4.03269	up	RPL35	PREDICTED: 60S ribosomal protein L35 [Elaeis guineensis]
TRINITY_DN12432_c0_g1	Ribosome	1.25655e-08	K02974	-	3.6992	up	RPS24	unknown [Lotus japonicus]
TRINITY_DN16843_c1_g8	Ribosome	1.25655e-08	K02929	-	3.88586	up	RPL36AL	predicted protein [Micromonas pusilla CCMP1545]
TRINITY_DN20332_c1_g9	Ribosome	1.25655e-08	K02979	-	3.96506	up	RPS28	40S ribosomal protein S28 [Selaginella moellendorffii]
TRINITY_DN12466_c0_g1	Ribosome	1.25655e-08	K02958	-	3.73087	up	RPS15	PREDICTED: 40S ribosomal protein S15-like [Musa acuminata subsp. malaccensis]
TRINITY_DN12893_c0_g6	Ribosome	1.25655e-08	K02989	-	3.63591	up	RPS5	Ribosomal protein S5/S7, eukaryotic/archaeal [Ostreococcus tauri]
TRINITY_DN11685_c0_g1	Ribosome	1.25655e-08	K02983	-	3.77791	up	FAU	40S ribosomal protein S30 [Tetrabaena socialis]
TRINITY_DN19706_c2_g5	Ribosome	1.25655e-08	K02927	-	3.14493	up	UBA52	PREDICTED: ubiquitin-60S ribosomal protein L40-2 [Vitis vinifera]
TRINITY_DN16422_c0_g3	Starch and sucrose metabolism	1.62172e-06	K19892	EC:3.2.1.39	-3.92334	down	A6	probable glucan endo-1,3-beta-glucosidase A6 [Olea europaea var. sylvestris]
TRINITY_DN17456_c0_g1	Starch and sucrose metabolism	1.62172e-06	K19891	EC:3.2.1.39	-2.34592	down	At1g11820	O-Glycosyl hydrolases family 17 protein [Artemisia annua]
TRINITY_DN19278_c1_g1	Starch and sucrose metabolism	1.62172e-06	K19891	EC:3.2.1.39	-3.41816	down	At2g01630	unnamed protein product, partial [Vitis vinifera]
TRINITY_DN18311_c0_g3	Starch and sucrose metabolism	1.62172e-06	K19891	EC:3.2.1.39	-3.62456	down	At4g29360	glucan endo-1,3-beta-glucosidase 12-like [Manihot esculenta]
TRINITY_DN17997_c0_g6	Starch and sucrose metabolism	1.62172e-06	K19891	EC:3.2.1.39	-2.98322	down	At5g56590	hypothetical protein LSAT_9X93180 [Lactuca sativa]
TRINITY_DN16219_c0_g1	Starch and sucrose metabolism	1.62172e-06	K00703	EC:2.4.1.21	-3.24907	down	SS4	Starch synthase 4/amyloplastic precursor isoform 2 [Actinidia chinensis var. chinensis]
TRINITY_DN15779_c0_g2	Starch and sucrose metabolism	1.62172e-06	K00844	EC:2.7.1.1	-2.27106	down	At1g50460	PREDICTED: hexokinase-3 [Daucus carota subsp. sativus]
TRINITY_DN16332_c0_g1	Starch and sucrose metabolism	1.62172e-06	K01188	EC:3.2.1.21	-2.16486	down	At3g49720	PREDICTED: uncharacterized protein At3g49720 [Theobroma cacao]
TRINITY_DN19511_c0_g2	Starch and sucrose metabolism	1.62172e-06	K19891	EC:3.2.1.39	-2.55994	down	At1g32860	glucan endo-1,3-beta-glucosidase 14-like [Lactuca sativa]
TRINITY_DN19463_c1_g4	Starch and sucrose metabolism	1.62172e-06	K19891	EC:3.2.1.39	-2.74475	down	At1g11820	glucan endo-1,3-beta-glucosidase 4-like [Manihot esculenta]
TRINITY_DN21711_c0_g5	Starch and sucrose metabolism	1.62172e-06	K01179	EC:3.2.1.4	-2.41659	down	At2g32990	PREDICTED: endoglucanase 11-like [Nicotiana attenuata]
TRINITY_DN19321_c0_g6	Starch and sucrose metabolism	1.62172e-06	K01179	EC:3.2.1.4	-3.24587	down	CEL1	Endoglucanase [Actinidia chinensis var. chinensis]
TRINITY_DN13813_c0_g9	Starch and sucrose metabolism	1.62172e-06	K01176	EC:3.2.1.1	-3.08765	down	CRR21	PREDICTED: pentatricopeptide repeat-containing protein At5g27110-like [Capsicum annuum]
TRINITY_DN13173_c0_g2	Starch and sucrose metabolism	1.62172e-06	K19891	EC:3.2.1.39	-3.06586	down	At4g29360	glucan endo-1,3-beta-glucosidase 13 [Herrania umbratica]
TRINITY_DN17259_c1_g1	Starch and sucrose metabolism	1.62172e-06	K19891	EC:3.2.1.39	-2.24141	down	At4g29360	Glucan endo-1,3-beta-glucosidase [Actinidia chinensis var. chinensis]
TRINITY_DN14349_c0_g4	Starch and sucrose metabolism	1.62172e-06	K01177	EC:3.2.1.2	2.57091	up	BAM1	PREDICTED: beta-amylase 1, chloroplastic [Daucus carota subsp. sativus]
TRINITY_DN13938_c2_g1	Starch and sucrose metabolism	1.62172e-06	K01177	EC:3.2.1.2	2.34814	up	-	ribokinase-like isoform X1 [Lactuca sativa]
TRINITY_DN17205_c1_g5	Starch and sucrose metabolism	1.62172e-06	K01177	EC:3.2.1.2	2.06436	up	-	pfkB-like carbohydrate kinase family protein [Artemisia annua]
TRINITY_DN17806_c1_g2	Starch and sucrose metabolism	1.62172e-06	K01176	EC:3.2.1.1	3.2921	up	AMY1.1	Alpha-amylase [Actinidia chinensis var. chinensis]
TRINITY_DN21023_c1_g2	Starch and sucrose metabolism	1.62172e-06	K01193	EC:3.2.1.26	2.64434	up	INV*DC4	RecName: Full=Beta-fructofuranosidase, soluble isoenzyme I; AltName: Full=Invertase; AltName: Full=Saccharase; AltName: Full=Sucrose hydrolase; Flags: Precursor
TRINITY_DN20240_c0_g7	Starch and sucrose metabolism	1.62172e-06	K01194	EC:3.2.1.28	2.45036	up	TRE1	probable trehalase isoform X1 [Cynara cardunculus var. scolymus]
TRINITY_DN13586_c2_g1	Starch and sucrose metabolism	1.62172e-06	K01193	EC:3.2.1.26	3.06719	up	INV*DC4	sucrose:sucrose 1-fructosyltransferase [Lactuca sativa]
TRINITY_DN16368_c0_g2	Starch and sucrose metabolism	1.62172e-06	K00975	EC:2.7.7.27	2.41068	up	AGPS1	glucose-1-phosphate adenylyltransferase small subunit, chloroplastic-like [Brassica napus]
TRINITY_DN21023_c1_g1	Starch and sucrose metabolism	1.62172e-06	K01193	EC:3.2.1.26	3.1762	up	INV*DC4	beta-fructofuranosidase, soluble isoenzyme I-like [Cynara cardunculus var. scolymus]
TRINITY_DN20938_c1_g7	Starch and sucrose metabolism	1.62172e-06	K05350	EC:3.2.1.21	3.17265	up	BGLU4	PREDICTED: beta-glucosidase 44-like [Ipomoea nil]
TRINITY_DN21175_c1_g3	Plant hormone signal transduction	0.000109007	K13422	-	-5.99149	down	BHLH25	Basic helix-loop-helix DNA-binding superfamily protein, putative [Theobroma cacao]
TRINITY_DN21162_c1_g1	Plant hormone signal transduction	0.000109007	K13416	EC:2.7.10.1 2.7.11.1	-2.59641	down	SRF8	protein NSP-INTERACTING KINASE 2 [Solanum lycopersicum]
TRINITY_DN13148_c0_g4	Plant hormone signal transduction	0.000109007	K13413	EC:2.7.12.2	-5.1722	down	LSH10	PREDICTED: protein LIGHT-DEPENDENT SHORT HYPOCOTYLS 10-like [Solanum tuberosum]
TRINITY_DN15854_c0_g2	Plant hormone signal transduction	0.000109007	K14504	EC:2.4.1.207	-9.28038	down	-	Glycoside hydrolase [Macleaya cordata]
TRINITY_DN14906_c1_g2	Plant hormone signal transduction	0.000109007	K14484	-	-3.02747	down	IAA13	PREDICTED: auxin-responsive protein IAA13-like [Populus euphratica]
TRINITY_DN16089_c0_g1	Plant hormone signal transduction	0.000109007	K14503	-	-2.13061	down	BEH4	BES1/BZR1-like protein 4 [Vitis vinifera]
TRINITY_DN15527_c1_g3	Plant hormone signal transduction	0.000109007	K14491	-	-3.05861	down	KAN4	putative transcription factor KAN4 [Vitis vinifera]
TRINITY_DN16486_c0_g5	Plant hormone signal transduction	0.000109007	K13464	-	-5.37908	down	TIFY9	protein TIFY 5A [Lactuca sativa]
TRINITY_DN15371_c3_g5	Plant hormone signal transduction	0.000109007	K14492	-	-2.38485	down	ARR17	PREDICTED: two-component response regulator ARR17-like [Daucus carota subsp. sativus]
TRINITY_DN15246_c0_g3	Plant hormone signal transduction	0.000109007	K14495	-	-3.392	down	SNE	F-box protein SNE-like [Lactuca sativa]
TRINITY_DN16306_c1_g2	Plant hormone signal transduction	0.000109007	K13413	EC:2.7.12.2	-2.82067	down	OsI_09389	PREDICTED: protein LIGHT-DEPENDENT SHORT HYPOCOTYLS 3 [Erythranthe guttata]
TRINITY_DN20692_c0_g1	Plant hormone signal transduction	0.000109007	K14487	-	-2.80695	down	GH3.17	PREDICTED: indole-3-acetic acid-amido synthetase GH3.17 [Vitis vinifera]
TRINITY_DN21665_c0_g10	Plant hormone signal transduction	0.000109007	K13415	EC:2.7.10.1 2.7.11.1	-2.16143	down	EMS1	leucine-rich repeat receptor protein kinase EMS1 [Sesamum indicum]
TRINITY_DN14734_c0_g5	Plant hormone signal transduction	0.000109007	K14494	-	-3.5246	down	NSP2	PREDICTED: nodulation-signaling pathway 2 protein-like [Gossypium hirsutum]
TRINITY_DN21350_c1_g5	Plant hormone signal transduction	0.000109007	K14488	-	-2.21497	down	-	auxin-induced protein 6B-like [Quercus suber]
TRINITY_DN17717_c1_g4	Plant hormone signal transduction	0.000109007	K14516	-	-2.27686	down	ERF1B	PREDICTED: ethylene-responsive transcription factor 1B [Vitis vinifera]
TRINITY_DN18631_c1_g4	Plant hormone signal transduction	0.000109007	K12126	-	2.28611	up	BHLH80	Transcription factor bHLH80 like [Actinidia chinensis var. chinensis]
TRINITY_DN18739_c1_g5	Plant hormone signal transduction	0.000109007	K12126	-	2.02583	up	PIF3	PREDICTED: transcription factor PIF3 isoform X1 [Vitis vinifera]
TRINITY_DN15855_c0_g2	Plant hormone signal transduction	0.000109007	K14496	-	2.34332	up	PYL9	regulatory component of ABA receptor3-like [Solanum lycopersicum]
TRINITY_DN18117_c0_g3	Plant hormone signal transduction	0.000109007	K14504	EC:2.4.1.207	2.95978	up	XTH23	hypothetical protein JCGZ_23799 [Jatropha curcas]
TRINITY_DN14848_c1_g9	Plant hormone signal transduction	0.000109007	K14494	-	2.08776	up	SCL15	scarecrow-like protein 15 [Lactuca sativa]
TRINITY_DN12270_c0_g1	Plant hormone signal transduction	0.000109007	K14488	-	2.58817	up	SAUR72	auxin-responsive protein SAUR71-like [Olea europaea var. sylvestris]
TRINITY_DN13377_c0_g4	Plant hormone signal transduction	0.000109007	K14488	-	3.84836	up	-	PREDICTED: auxin-responsive protein SAUR71 [Nelumbo nucifera]
TRINITY_DN21560_c1_g4	Plant hormone signal transduction	0.000109007	K14486	-	2.12455	up	ARF18	auxin response factor 18 [Sesamum indicum]
TRINITY_DN17197_c0_g1	Plant hormone signal transduction	0.000109007	K13415	EC:2.7.10.1 2.7.11.1	2.04916	up	MIK2	hypothetical protein B456_006G021000 [Gossypium raimondii]
TRINITY_DN16815_c0_g2	Porphyrin and chlorophyll metabolism	0.00577302	K01599	EC:4.1.1.37	-2.0694	down	DCUP	Uroporphyrinogen decarboxylase HemE [Cynara cardunculus var. scolymus]
TRINITY_DN17466_c0_g1	Porphyrin and chlorophyll metabolism	0.00577302	K00218	EC:1.3.1.33	-2.74168	down	3PCR	Protochlorophyllide reductase like [Actinidia chinensis var. chinensis]
TRINITY_DN14249_c0_g1	Porphyrin and chlorophyll metabolism	0.00577302	K10960	EC:1.3.1.83 1.3.1.111	-2.86242	down	CHLP	geranylgeranyl diphosphate reductase, chloroplastic-like [Lactuca sativa]
TRINITY_DN18422_c1_g2	Glutathione metabolism	0.0178869	K00033	EC:1.1.1.44 1.1.1.343	-2.6669	down	-	protein ALP1-like [Coffea eugenioides]
TRINITY_DN16777_c0_g4	Glutathione metabolism	0.0178869	K00033	EC:1.1.1.44 1.1.1.343	-2.23121	down	-	PREDICTED: uncharacterized protein LOC109177765 isoform X1 [Ipomoea nil]
TRINITY_DN13342_c0_g1	Glutathione metabolism	0.0178869	K00799	EC:2.5.1.18	2.83552	up	GSTU17	Glutathione S-transferase [Actinidia chinensis var. chinensis]
TRINITY_DN18311_c0_g5	Glutathione metabolism	0.0178869	K00799	EC:2.5.1.18	2.44484	up	-	Glutathione S-transferase [Actinidia chinensis var. chinensis]
TRINITY_DN20437_c0_g2	Glutathione metabolism	0.0178869	K00799	EC:2.5.1.18	3.42983	up	PRP1	Glutathione S-transferase [Handroanthus impetiginosus]
TRINITY_DN21598_c1_g5	Glutathione metabolism	0.0178869	K00799	EC:2.5.1.18	2.47408	up	-	GST_C domain-containing protein/GST_N_3 domain-containing protein [Cephalotus follicularis]
TRINITY_DN21323_c1_g1	Glutathione metabolism	0.0178869	K00799	EC:2.5.1.18	2.90564	up	-	Glutathione S-transferase [Handroanthus impetiginosus]
TRINITY_DN13878_c0_g7	Glutathione metabolism	0.0178869	K00799	EC:2.5.1.18	2.04793	up	-	PREDICTED: probable glutathione S-transferase [Nicotiana tomentosiformis]
TRINITY_DN15980_c0_g3	Glutathione metabolism	0.0178869	K00432	EC:1.11.1.9	2.32465	up	-	probable phospholipid hydroperoxide glutathione peroxidase [Coffea arabica]
TRINITY_DN13878_c0_g5	Glutathione metabolism	0.0178869	K00799	EC:2.5.1.18	7.45326	up	-	Glutathione S-transferase [Actinidia chinensis var. chinensis]
TRINITY_DN20749_c0_g2	Glutathione metabolism	0.0178869	K00799	EC:2.5.1.18	2.52128	up	-	PREDICTED: probable glutathione S-transferase parC [Vitis vinifera]
TRINITY_DN17746_c2_g5	Glutathione metabolism	0.0178869	K00799	EC:2.5.1.18	2.5787	up	GSTU17	Glutathione S-transferase [Actinidia chinensis var. chinensis]
TRINITY_DN15259_c0_g1	Glutathione metabolism	0.0178869	K00799	EC:2.5.1.18	2.18009	up	HSP26-A	PREDICTED: probable glutathione S-transferase [Theobroma cacao]
TRINITY_DN13188_c3_g7	Glutathione metabolism	0.0178869	K21888	EC:1.8.5.1 2.5.1.18	2.56223	up	CLIC1	glutathione S-transferase DHAR2 [Selaginella moellendorffii]
TRINITY_DN13914_c0_g2	Glutathione metabolism	0.0178869	K00799	EC:2.5.1.18	2.35058	up	HSP26-A	glutathione S-transferase U8-like [Durio zibethinus]
TRINITY_DN15930_c1_g3	Glutathione metabolism	0.0178869	K00799	EC:2.5.1.18	2.19431	up	GSTU8	probable glutathione S-transferase [Lactuca sativa]
TRINITY_DN18191_c0_g4	Glutathione metabolism	0.0178869	K00799	EC:2.5.1.18	2.45385	up	-	-
TRINITY_DN16444_c0_g1	Steroid biosynthesis	0.0184791	K09832	EC:1.14.19.41	-3.41632	down	CYP710A11	cytochrome P450 710A11-like [Cynara cardunculus var. scolymus]
TRINITY_DN16571_c1_g4	Cysteine and methionine metabolism	0.0354633	K00789	EC:2.5.1.6	-5.646	down	SAMS3	PREDICTED: S-adenosylmethionine synthase 3-like [Lupinus angustifolius]
TRINITY_DN20959_c1_g1	Cysteine and methionine metabolism	0.0354633	K00547	EC:2.1.1.10	-2.75159	down	HMT1	homocysteine S-methyltransferase 1-like [Coffea arabica]
TRINITY_DN16115_c0_g2	Cysteine and methionine metabolism	0.0354633	K00558	EC:2.1.1.37	-2.20861	down	CMT2	DNA (cytosine-5)-methyltransferase CMT2-like [Cynara cardunculus var. scolymus]
TRINITY_DN13152_c2_g1	Cysteine and methionine metabolism	0.0354633	K00558	EC:2.1.1.37	-2.14555	down	CMT2	unnamed protein product, partial [Vitis vinifera]
TRINITY_DN14702_c0_g4	Cysteine and methionine metabolism	0.0354633	K00549	EC:2.1.1.14	-2.35895	down	FTIP1	FT-interacting protein 1 [Cynara cardunculus var. scolymus]
TRINITY_DN13477_c1_g2	Cysteine and methionine metabolism	0.0354633	K00826	EC:2.6.1.42	2.55838	up	BCAT2	hypothetical protein LSAT_1X380 [Lactuca sativa]
TRINITY_DN12976_c0_g2	Cysteine and methionine metabolism	0.0354633	K20772	EC:4.4.1.14	6.89655	up	ACS1	Aminotransferase, class I/classII [Artemisia annua]
TRINITY_DN14405_c0_g3	Cysteine and methionine metabolism	0.0354633	K00815	EC:2.6.1.5	2.11028	up	At5g53970	aromatic amino acid aminotransferase 1 [Camellia sinensis]
TRINITY_DN14475_c0_g7	Cysteine and methionine metabolism	0.0354633	K00640	EC:2.3.1.30	3.50107	up	PID	protein kinase PINOID-like isoform X1 [Olea europaea var. sylvestris]
TRINITY_DN13298_c2_g5	Cysteine and methionine metabolism	0.0354633	K00016	EC:1.1.1.27	3.65664	up	LDHB	L-lactate dehydrogenase B-like [Physcomitrella patens]
TRINITY_DN17978_c1_g4	Cysteine and methionine metabolism	0.0354633	K00827	EC:2.6.1.44 2.6.1.40	2.39275	up	At3g08860	Alanine--glyoxylate aminotransferase 2 3 like [Actinidia chinensis var. chinensis]
TRINITY_DN14035_c0_g8	Cysteine and methionine metabolism	0.0354633	K00558	EC:2.1.1.37	2.33434	up	-	hypothetical protein CK203_098425 [Vitis vinifera]
TRINITY_DN13202_c0_g4	MAPK signaling pathway - plant	0.0382213	K20718	EC:2.7.11.1	-2.50267	down	ERL2	Serine/threonine protein kinase [Handroanthus impetiginosus]
TRINITY_DN15960_c0_g1	MAPK signaling pathway - plant	0.0382213	K20718	EC:2.7.11.1	-2.43092	down	ERECTA	LRR receptor-like serine/threonine-protein kinase ERECTA [Ricinus communis]
TRINITY_DN15995_c0_g1	MAPK signaling pathway - plant	0.0382213	K20728	-	-2.23418	down	APS1	Acid phosphatase [Handroanthus impetiginosus]
TRINITY_DN14051_c0_g3	MAPK signaling pathway - plant	0.0382213	K13420	EC:2.7.11.1	-2.35028	down	-	Leucine-rich repeat receptor-like protein kinase [Actinidia chinensis var. chinensis]
TRINITY_DN20196_c0_g5	MAPK signaling pathway - plant	0.0382213	K20718	EC:2.7.11.1	-2.61596	down	ERL1	PREDICTED: LRR receptor-like serine/threonine-protein kinase ERL1 isoform X2 [Tarenaya hassleriana]
TRINITY_DN16038_c0_g7	MAPK signaling pathway - plant	0.0382213	K02183	-	2.12671	up	CML30	probable calcium-binding protein CML45 [Olea europaea var. sylvestris]
TRINITY_DN14164_c1_g3	MAPK signaling pathway - plant	0.0382213	K02183	-	2.42131	up	CML30	Calcium-binding protein CML45 [Actinidia chinensis var. chinensis]
TRINITY_DN12760_c0_g1	MAPK signaling pathway - plant	0.0382213	K02183	-	2.77685	up	Myl6	unknown [Picea sitchensis]
TRINITY_DN21067_c0_g1	MAPK signaling pathway - plant	0.0382213	K13425	-	2.55406	up	WRKY14	unnamed protein product, partial [Vitis vinifera]
TRINITY_DN15742_c0_g3	Zeatin biosynthesis	0.0569795	K10760	EC:2.5.1.27 2.5.1.112	2.22012	up	IPT5	Adenylate isopentenyltransferase [Actinidia chinensis var. chinensis]
TRINITY_DN14925_c0_g7	Zeatin biosynthesis	0.0569795	K13493	EC:2.4.1.-	3.69768	up	UGT76A2	UDP-glycosyltransferase 76B1 [Vitis vinifera]
TRINITY_DN14925_c0_g9	Zeatin biosynthesis	0.0569795	K13493	EC:2.4.1.-	2.80867	up	UGT76G1	UGT13 [Panax ginseng]
TRINITY_DN21036_c0_g3	Zeatin biosynthesis	0.0569795	K13495	EC:2.4.1.215	2.20516	up	ZOX1	Zeatin O-glucosyltransferase [Actinidia chinensis var. chinensis]
TRINITY_DN14925_c0_g10	Zeatin biosynthesis	0.0569795	K13493	EC:2.4.1.-	2.59959	up	UGT76F1	UDP-Glycosyltransferase superfamily protein [Artemisia annua]
TRINITY_DN18587_c0_g2	DNA replication	0.0577793	K02320	EC:2.7.7.7	-2.64536	down	Os01g0868300	DNA polymerase alpha catalytic subunit isoform X2 [Ziziphus jujuba]
TRINITY_DN18520_c0_g2	DNA replication	0.0577793	K02324	EC:2.7.7.7	-2.44211	down	POL2A	DNA polymerase epsilon catalytic subunit A-like isoform X1 [Cynara cardunculus var. scolymus]
TRINITY_DN13487_c0_g3	DNA replication	0.0577793	K10742	EC:3.6.4.12	-2.23432	down	dna2	DNA replication ATP-dependent helicase [Actinidia chinensis var. chinensis]
TRINITY_DN20365_c1_g7	Limonene and pinene degradation	0.0587573	K00128	EC:1.2.1.3	2.27982	up	ALDH2B4	PREDICTED: aldehyde dehydrogenase family 2 member B7, mitochondrial [Vitis vinifera]
TRINITY_DN17990_c1_g1	Limonene and pinene degradation	0.0587573	K00128	EC:1.2.1.3	2.29039	up	ALDH2B7	delta l-pyrroline-5-carboxylate synthetase [Artemisia annua]
TRINITY_DN16389_c2_g2	Flavonoid biosynthesis	0.0651466	K13065	EC:2.3.1.133	-4.48147	down	-	hypothetical protein GOBAR_AA33627 [Gossypium barbadense]
TRINITY_DN16317_c0_g1	Flavonoid biosynthesis	0.0651466	K00588	EC:2.1.1.104	-2.2101	down	At4g26220	hypothetical protein DVH24_018074 [Malus domestica]
TRINITY_DN13259_c1_g5	Flavonoid biosynthesis	0.0651466	K13083	EC:1.14.14.81	-2.70681	down	CYP75A6	flavonoid-3',5'-hydroxylase [Platycodon grandiflorus]
TRINITY_DN14543_c1_g1	Flavonoid biosynthesis	0.0651466	K01859	EC:5.5.1.6	2.73659	up	VSR6	putative protein, contains PA domain [Handroanthus impetiginosus]
TRINITY_DN14056_c0_g1	Flavonoid biosynthesis	0.0651466	K13065	EC:2.3.1.133	2.37828	up	HST	hydroxycinnamoyl CoA quinate hydroxycinnamoyl transferase [Platycodon grandiflorus]
TRINITY_DN14986_c0_g2	Flavonoid biosynthesis	0.0651466	K05278	EC:1.14.20.6	2.15572	up	CODM	protein SRG1-like [Prunus yedoensis var. nudiflora]
TRINITY_DN20733_c0_g1	Flavonoid biosynthesis	0.0651466	K05278	EC:1.14.20.6	3.83283	up	DLO2	Protein DMR6-LIKE OXYGENASE 2 like [Actinidia chinensis var. chinensis]
TRINITY_DN21114_c1_g5	Phenylpropanoid biosynthesis	0.073324	K00430	EC:1.11.1.7	-2.75496	down	PER63	peroxidase 63-like [Lactuca sativa]
TRINITY_DN21543_c2_g6	Phenylpropanoid biosynthesis	0.073324	K00430	EC:1.11.1.7	-3.71815	down	At3g43630	PREDICTED: vacuolar iron transporter homolog 2-like [Vigna angularis]
TRINITY_DN18740_c0_g4	Phenylpropanoid biosynthesis	0.073324	K00430	EC:1.11.1.7	-3.96294	down	PER29	peroxidase 29-like [Durio zibethinus]
TRINITY_DN21423_c0_g4	Phenylpropanoid biosynthesis	0.073324	K00430	EC:1.11.1.7	-2.91116	down	PER3	Plant peroxidase [Cinnamomum micranthum f. kanehirae]
TRINITY_DN17318_c0_g6	Phenylpropanoid biosynthesis	0.073324	K13066	EC:2.1.1.68	-3.27794	down	OMT1	caffeate O-methyltransferase [Liquidambar styraciflua]
TRINITY_DN15005_c0_g1	Phenylpropanoid biosynthesis	0.073324	K09755	EC:1.14.-.-	2.54556	up	CYP84A1	coniferylalcohol 5-hydroxylase [Centaurium erythraea]
TRINITY_DN14355_c0_g2	Phenylpropanoid biosynthesis	0.073324	K12356	EC:2.4.1.111	2.19762	up	GT5	UDP glycosyltransferase [Panax ginseng]
TRINITY_DN21534_c2_g2	Phenylpropanoid biosynthesis	0.073324	K00083	EC:1.1.1.195	3.04638	up	MTD	PREDICTED: LOW QUALITY PROTEIN: probable mannitol dehydrogenase [Malus domestica]
TRINITY_DN13231_c0_g3	Phenylpropanoid biosynthesis	0.073324	K09753	EC:1.2.1.44	4.44375	up	CCR2	Cinnamoyl-CoA reductase [Actinidia chinensis var. chinensis]
TRINITY_DN17771_c0_g3	Phenylpropanoid biosynthesis	0.073324	K00430	EC:1.11.1.7	5.47631	up	PER12	peroxidase 12-like [Prunus avium]
TRINITY_DN17771_c0_g1	Phenylpropanoid biosynthesis	0.073324	K00430	EC:1.11.1.7	2.00976	up	PER25	peroxidase 25 [Herrania umbratica]
TRINITY_DN12596_c0_g1	Phenylpropanoid biosynthesis	0.073324	K00430	EC:1.11.1.7	2.26312	up	PER52	peroxidase [Populus alba x Populus glandulosa]
TRINITY_DN18152_c0_g1	Benzoxazinoid biosynthesis	0.0782261	K13229	EC:1.14.11.59	2.98498	up	At1g06620	1-aminocyclopropane-1-carboxylate oxidase, partial [Actinidia chinensis var. chinensis]
TRINITY_DN14443_c0_g2	Photosynthesis	0.0869517	K02634	-	-2.0623	down	ycf4	photosystem I assembly protein Ycf4 (chloroplast) [Platycodon grandiflorus]
TRINITY_DN17208_c0_g4	Photosynthesis	0.0869517	K02710	-	-2.40808	down	psbI	photosystem II protein I (chloroplast) [Corythophora amapaensis]
TRINITY_DN20079_c0_g9	Photosynthesis	0.0869517	K02639	-	4.82042	up	FDX3	PREDICTED: ferredoxin, root R-B2-like [Eucalyptus grandis]
TRINITY_DN15997_c1_g1	Inositol phosphate metabolism	0.104648	K00913	EC:2.7.1.159 2.7.1.134	-2.60518	down	ITPK1	Inositol-tetrakisphosphate 1-kinase [Macleaya cordata]
TRINITY_DN13727_c0_g5	Inositol phosphate metabolism	0.104648	K01771	EC:4.6.1.13	3.1841	up	-	PI-PLC X-box domain-containing protein DDB_G0293730 [Ziziphus jujuba]
TRINITY_DN15265_c0_g1	Inositol phosphate metabolism	0.104648	K05857	EC:3.1.4.11	2.15587	up	PLC2	Phosphoinositide phospholipase [Actinidia chinensis var. chinensis]
TRINITY_DN17647_c0_g4	Inositol phosphate metabolism	0.104648	K00889	EC:2.7.1.68	2.11873	up	PIP5K8	putative phosphatidylinositol-4-phosphate 5-kinase family protein [Helianthus annuus]
TRINITY_DN18290_c0_g3	Inositol phosphate metabolism	0.104648	K00469	EC:1.13.99.1	2.73539	up	MIOX1	hypothetical protein GOBAR_AA26898 [Gossypium barbadense]
TRINITY_DN14883_c0_g4	Cutin, suberine and wax biosynthesis	0.143866	K13356	EC:1.2.1.84	-2.05374	down	STR9	rhodanese-like domain-containing protein 9, chloroplastic [Prunus persica]
TRINITY_DN17604_c0_g3	Cutin, suberine and wax biosynthesis	0.143866	K15398	EC:1.14.-.-	-2.67014	down	CYP86A2	hypothetical protein LSAT_7X4861 [Lactuca sativa]
TRINITY_DN20306_c0_g6	Cutin, suberine and wax biosynthesis	0.143866	K17991	EC:1.11.2.3	-2.73013	down	SOP1	PREDICTED: probable peroxygenase 3 [Theobroma cacao]
TRINITY_DN21068_c1_g4	Cutin, suberine and wax biosynthesis	0.143866	K15405	-	2.69912	up	CYP96A15	alkane hydroxylase MAH1-like [Helianthus annuus]
TRINITY_DN13642_c1_g3	Cutin, suberine and wax biosynthesis	0.143866	K15406	EC:2.3.1.75 2.3.1.20	2.17757	up	WSD1	O-acyltransferase WSD1 [Vitis vinifera]
TRINITY_DN17179_c0_g1	Tyrosine metabolism	0.158424	K01593	EC:4.1.1.28 4.1.1.105	-4.5144	down	-	unnamed protein product [Coffea canephora]
TRINITY_DN20671_c0_g3	Tyrosine metabolism	0.158424	K00457	EC:1.13.11.27	2.19088	up	HPD	4-hydroxyphenylpyruvate dioxygenase-like [Cynara cardunculus var. scolymus]
TRINITY_DN20537_c0_g5	Tyrosine metabolism	0.158424	K00422	EC:1.10.3.1	3.48891	up	-	polyphenol oxidase, chloroplastic-like protein [Cinnamomum micranthum f. kanehirae]
TRINITY_DN20671_c0_g1	Tyrosine metabolism	0.158424	K00457	EC:1.13.11.27	2.44235	up	HPD	hypothetical protein CISIN_1g013898mg [Citrus sinensis]
TRINITY_DN14688_c0_g6	Tyrosine metabolism	0.158424	K00276	EC:1.4.3.21	2.06992	up	LECRK4	G-type lectin S-receptor-like serine/threonine-protein kinase LECRK4 [Populus trichocarpa]
TRINITY_DN18543_c0_g2	Sphingolipid metabolism	0.171998	K07407	EC:3.2.1.22	-4.82013	down	-	Replication factor C subunit [Actinidia chinensis var. chinensis]
TRINITY_DN13890_c0_g1	Sphingolipid metabolism	0.171998	K12309	EC:3.2.1.23	-2.39661	down	BGAL3	PREDICTED: beta-galactosidase 5 [Daucus carota subsp. sativus]
TRINITY_DN20433_c0_g2	Sphingolipid metabolism	0.171998	K12309	EC:3.2.1.23	-2.11549	down	IDD12	PREDICTED: protein indeterminate-domain 12 [Vitis vinifera]
TRINITY_DN14498_c0_g4	Sphingolipid metabolism	0.171998	K12309	EC:3.2.1.23	-3.11765	down	IDD4	Protein indeterminate-domain 4 like [Actinidia chinensis var. chinensis]
TRINITY_DN20409_c0_g3	Sphingolipid metabolism	0.171998	K12309	EC:3.2.1.23	-2.41056	down	BGAL5	PREDICTED: beta-galactosidase 3 [Vitis vinifera]
TRINITY_DN13939_c0_g9	Monoterpenoid biosynthesis	0.174671	K15095	EC:1.1.1.208	2.5435	up	SDR2b	salutaridine reductase-like [Asparagus officinalis]
TRINITY_DN19717_c0_g1	Biosynthesis of unsaturated fatty acids	0.184681	K10251	EC:1.1.1.62 1.1.1.330	2.009	up	RGS1	Regulator of G protein signaling [Corchorus capsularis]
TRINITY_DN18735_c0_g4	Lysine degradation	0.184681	K11420	EC:2.1.1.43	-8.37125	down	SUVH5	PREDICTED: histone-lysine N-methyltransferase, H3 lysine-9 specific SUVH6-like [Daucus carota subsp. sativus]
TRINITY_DN14203_c0_g1	Lysine degradation	0.184681	K11430	EC:2.1.1.43	2.05585	up	EZA1	histone-lysine N-methyltransferase EZA1-like isoform X2 [Cynara cardunculus var. scolymus]
TRINITY_DN14020_c0_g1	Aflatoxin biosynthesis	0.278586	K11262	EC:6.4.1.2 6.3.4.14 2.1.3.15	2.11052	up	ACC1	acetyl-CoA carboxylase 1-like [Hevea brasiliensis]
TRINITY_DN17174_c0_g2	AGE-RAGE signaling pathway in diabetic complications	0.312409	K04392	-	-3.15619	down	RAC2	rac-like GTP-binding protein RAC2 [Citrus clementina]
TRINITY_DN13493_c1_g3	AGE-RAGE signaling pathway in diabetic complications	0.312409	K06236	-	-2.26651	down	DAGLA	uncharacterized protein LOC110930400 [Helianthus annuus]
TRINITY_DN15321_c0_g4	AGE-RAGE signaling pathway in diabetic complications	0.312409	K04392	-	-2.50756	down	RAC13	PREDICTED: rac-like GTP-binding protein RAC13 [Populus euphratica]
TRINITY_DN21382_c0_g2	AGE-RAGE signaling pathway in diabetic complications	0.312409	K06236	-	2.15724	up	PHL11	homeodomain-like superfamily protein [Artemisia annua]
TRINITY_DN12523_c0_g1	AGE-RAGE signaling pathway in diabetic complications	0.312409	K04392	-	3.31349	up	RAC2	ras-related C3 botulinum toxin substrate 1-like isoform X2 [Quercus suber]
TRINITY_DN14084_c0_g1	AGE-RAGE signaling pathway in diabetic complications	0.312409	K04392	-	2.45825	up	RHOA	GTP-binding protein rhoA [Quercus suber]
TRINITY_DN15229_c0_g1	Glycosaminoglycan degradation	0.312409	K07964	EC:3.2.1.166	-2.63274	down	At5g34940	Heparanase-like protein [Actinidia chinensis var. chinensis]
TRINITY_DN17737_c0_g1	Glycerolipid metabolism	0.360543	K00679	EC:2.3.1.158	-3.49489	down	At1g29670	GDSL esterase/lipase At1g29670-like [Lactuca sativa]
TRINITY_DN14726_c0_g4	Glycerolipid metabolism	0.360543	K00679	EC:2.3.1.158	-3.09465	down	APG	GDSL esterase/lipase [Actinidia chinensis var. chinensis]
TRINITY_DN14692_c0_g1	Glycerolipid metabolism	0.360543	K00679	EC:2.3.1.158	-4.71879	down	At5g33370	GDSL esterase/lipase LTL1-like [Rosa chinensis]
TRINITY_DN13593_c1_g5	Glycerolipid metabolism	0.360543	K00679	EC:2.3.1.158	-3.14232	down	At5g45960	GDSL esterase/lipase At5g45960-like [Olea europaea var. sylvestris]
TRINITY_DN17742_c0_g1	Glycerolipid metabolism	0.360543	K13508	EC:2.3.1.15 2.3.1.198	2.05846	up	GPAT3	Phospholipid/glycerol acyltransferase [Trema orientale]
TRINITY_DN21563_c1_g7	Glycerolipid metabolism	0.360543	K00679	EC:2.3.1.158	2.06452	up	At5g45670	GDSL esterase/lipase [Actinidia chinensis var. chinensis]
TRINITY_DN20111_c0_g3	Glycerolipid metabolism	0.360543	K01054	EC:3.1.1.23	2.46345	up	-	hypothetical protein VITISV_009388 [Vitis vinifera]
TRINITY_DN21751_c1_g11	Valine, leucine and isoleucine biosynthesis	0.366126	K00052	EC:1.1.1.85	3.35987	up	-	uncharacterized protein LOC105179529 [Sesamum indicum]
TRINITY_DN21296_c0_g1	Indole alkaloid biosynthesis	0.372433	K21026	EC:3.1.1.80	-3.07751	down	AAE	Acetylajmalan esterase [Actinidia chinensis var. chinensis]
TRINITY_DN21296_c0_g2	Indole alkaloid biosynthesis	0.372433	K21026	EC:3.1.1.80	-3.13588	down	At3g48460	acetylajmalan esterase-like [Solanum lycopersicum]
TRINITY_DN19962_c0_g2	Indole alkaloid biosynthesis	0.372433	K21026	EC:3.1.1.80	-3.02112	down	Os03g0733400	zinc finger BED domain-containing protein RICESLEEPER 2-like [Dorcoceras hygrometricum]
TRINITY_DN15384_c1_g2	Indole alkaloid biosynthesis	0.372433	K21026	EC:3.1.1.80	2.59383	up	GLIP1	GDSL esterase/lipase 1-like [Lactuca sativa]
TRINITY_DN13042_c1_g3	Cyanoamino acid metabolism	0.413564	K00600	EC:2.1.2.1	2.45871	up	-	Uncharacterized protein TCM_034555 [Theobroma cacao]
TRINITY_DN17905_c1_g3	Pyruvate metabolism	0.429763	K01759	EC:4.4.1.5	-3.94998	down	-	uncharacterized protein LOC112522853 [Cynara cardunculus var. scolymus]
TRINITY_DN19504_c0_g1	Pyruvate metabolism	0.429763	K01006	EC:2.7.9.1	2.55836	up	PPDK	pyruvate, phosphate dikinase, chloroplastic [Manihot esculenta]
TRINITY_DN17607_c0_g3	Pyruvate metabolism	0.429763	K00029	EC:1.1.1.40	2.13324	up	NADP-ME3	NADP-dependent malic enzyme isoform X2 [Herrania umbratica]
TRINITY_DN17168_c1_g2	Diterpenoid biosynthesis	0.4445	K04122	EC:1.14.14.86	-2.19272	down	KO	Ent-kaurene oxidase [Actinidia chinensis var. chinensis]
TRINITY_DN13802_c0_g4	Diterpenoid biosynthesis	0.4445	K04123	EC:1.14.13.79	-2.77203	down	KAO1	PREDICTED: ent-kaurenoic acid oxidase 1-like isoform X1 [Nicotiana tabacum]
TRINITY_DN15993_c1_g2	Diterpenoid biosynthesis	0.4445	K04123	EC:1.14.13.79	-2.92739	down	KAO2	Ent-kaurenoic acid oxidase [Actinidia chinensis var. chinensis]
TRINITY_DN15225_c0_g2	Diterpenoid biosynthesis	0.4445	K04125	EC:1.14.11.13	-2.46139	down	GA2OX2	gibberellin 2-beta-dioxygenase 2 [Ziziphus jujuba]
TRINITY_DN20565_c0_g3	Diterpenoid biosynthesis	0.4445	K04124	EC:1.14.11.15	2.97592	up	LE	gibberellin 3-beta-dioxygenase 1-like [Lactuca sativa]
TRINITY_DN18174_c1_g3	Galactose metabolism	0.467	K06617	EC:2.4.1.82	2.10112	up	RFS2	probable galactinol--sucrose galactosyltransferase 2 isoform X1 [Jatropha curcas]
TRINITY_DN12896_c2_g9	Galactose metabolism	0.467	K12447	EC:2.7.7.64	2.49783	up	AtMg00810	retrovirus-related Pol polyprotein from transposon TNT 1-94 [Trifolium pratense]
TRINITY_DN18289_c1_g4	Galactose metabolism	0.467	K12447	EC:2.7.7.64	2.3518	up	-	Retrovirus-related Pol polyprotein from transposon RE1 [Vitis vinifera]
TRINITY_DN16853_c0_g3	Circadian rhythm - plant	0.47649	K03097	EC:2.7.11.1	-3.241	down	-	hypothetical protein CTI12_AA069980 [Artemisia annua]
TRINITY_DN15838_c1_g1	Circadian rhythm - plant	0.47649	K16221	-	2.03004	up	TCP9	transcription factor TCP9-like [Hevea brasiliensis]
TRINITY_DN13781_c0_g1	Other types of O-glycan biosynthesis	0.476546	K13675	EC:2.4.1.-	-2.0668	down	-	Glycoprotein-N-acetylgalactosamine 3-beta-galactosyltransferase [Actinidia chinensis var. chinensis]
TRINITY_DN13100_c0_g1	Other types of O-glycan biosynthesis	0.476546	K09667	EC:2.4.1.255	4.04969	up	OGT	probable UDP-N-acetylglucosamine--peptide N-acetylglucosaminyltransferase SEC isoform X1 [Dendrobium catenatum]
TRINITY_DN14710_c1_g4	Other types of O-glycan biosynthesis	0.476546	K13667	EC:2.4.1.-	2.54023	up	-	PREDICTED: O-glucosyltransferase rumi homolog [Vitis vinifera]
TRINITY_DN15812_c1_g2	Phagosome	0.484816	K07375	-	-2.83994	down	-	tubulin beta-1 chain [Sesamum indicum]
TRINITY_DN17510_c0_g3	Phagosome	0.484816	K07375	-	-2.57201	down	-	beta tubulin [Panax notoginseng]
TRINITY_DN15812_c1_g8	Phagosome	0.484816	K07375	-	-2.60376	down	-	tubulin beta chain [Ricinus communis]
TRINITY_DN15812_c1_g11	Phagosome	0.484816	K07375	-	-2.78347	down	TUBB1	tubulin beta-1 chain [Nicotiana tabacum]
TRINITY_DN15812_c1_g3	Phagosome	0.484816	K07375	-	-2.36531	down	TUBB1	Tubulin beta-8 chain [Actinidia chinensis var. chinensis]
TRINITY_DN15812_c1_g12	Phagosome	0.484816	K07375	-	-2.91354	down	TUBB2	PREDICTED: tubulin beta-2 chain [Nicotiana attenuata]
TRINITY_DN14754_c0_g8	Phagosome	0.484816	K07375	-	-2.78537	down	TUBB1	Tubulin beta-1 chain [Vitis vinifera]
TRINITY_DN15812_c1_g10	Phagosome	0.484816	K07375	-	-2.98662	down	TUBB1	tubulin beta-1 chain [Helianthus annuus]
TRINITY_DN19192_c1_g4	Fatty acid biosynthesis	0.486633	K00208	EC:1.3.1.9 1.3.1.10	-3.59229	down	MOD1	enoyl-ACP reductase 1 [Artemisia annua]
TRINITY_DN15423_c0_g2	Phenylalanine, tyrosine and tryptophan biosynthesis	0.492479	K05359	EC:4.2.1.91 4.2.1.51	-2.01212	down	ADT1	ACT domain-containing protein [Cynara cardunculus var. scolymus]
TRINITY_DN13350_c0_g10	Phenylalanine, tyrosine and tryptophan biosynthesis	0.492479	K01657	EC:4.1.3.27	-2.40385	down	ASA1	anthranilate synthase alpha 1 [Camptotheca acuminata]
TRINITY_DN16018_c0_g9	Phenylalanine, tyrosine and tryptophan biosynthesis	0.492479	K05359	EC:4.2.1.91 4.2.1.51	-2.23552	down	-	PREDICTED: arogenate dehydratase/prephenate dehydratase 1, chloroplastic [Nicotiana sylvestris]
TRINITY_DN15850_c0_g4	Fatty acid elongation	0.493786	K15397	EC:2.3.1.199	-2.10263	down	KCS11	3-ketoacyl-CoA synthase 11 [Sesamum indicum]
TRINITY_DN13077_c0_g8	Fatty acid elongation	0.493786	K15397	EC:2.3.1.199	2.86372	up	CUT1	Very-long-chain 3-oxoacyl-CoA synthase [Handroanthus impetiginosus]
TRINITY_DN14514_c2_g7	Pentose and glucuronate interconversions	0.493847	K01728	EC:4.2.2.2	-5.1276	down	At3g53190	PREDICTED: probable pectate lyase 12 [Daucus carota subsp. sativus]
TRINITY_DN14776_c1_g3	Pentose and glucuronate interconversions	0.493847	K01728	EC:4.2.2.2	-2.98903	down	At3g53190	probable pectate lyase 5 [Lactuca sativa]
TRINITY_DN18657_c1_g2	Pentose and glucuronate interconversions	0.493847	K01051	EC:3.1.1.11	-2.48688	down	PMEU1	PREDICTED: pectinesterase/pectinesterase inhibitor U1 [Nicotiana attenuata]
TRINITY_DN14493_c0_g2	Pentose and glucuronate interconversions	0.493847	K01051	EC:3.1.1.11	-3.5696	down	PME53	probable pectinesterase 53 [Helianthus annuus]
TRINITY_DN18337_c0_g2	Pentose and glucuronate interconversions	0.493847	K01184	EC:3.2.1.15	-2.46205	down	GSVIVT00026920001	unnamed protein product, partial [Vitis vinifera]
TRINITY_DN15518_c1_g1	Pentose and glucuronate interconversions	0.493847	K16190	EC:2.7.1.43	-2.3987	down	FIT	transcription factor FER-LIKE IRON DEFICIENCY-INDUCED TRANSCRIPTION FACTOR [Olea europaea var. sylvestris]
TRINITY_DN20722_c3_g5	Pentose and glucuronate interconversions	0.493847	K01051	EC:3.1.1.11	-4.12655	down	PTL	Myb-like domain-containing protein [Artemisia annua]
TRINITY_DN16862_c0_g4	Pentose and glucuronate interconversions	0.493847	K01728	EC:4.2.2.2	-2.89872	down	At3g07010	PREDICTED: probable pectate lyase 8 [Vitis vinifera]
TRINITY_DN21552_c0_g5	Pentose and glucuronate interconversions	0.493847	K01051	EC:3.1.1.11	-2.29249	down	-	pectinesterase inhibitor 3-like [Helianthus annuus]
TRINITY_DN16474_c0_g4	Pentose and glucuronate interconversions	0.493847	K16190	EC:2.7.1.43	-2.19244	down	BHLH90	Myc-type, basic helix-loop-helix (bHLH) domain-containing protein, partial [Cynara cardunculus var. scolymus]
TRINITY_DN19854_c0_g3	Pentose and glucuronate interconversions	0.493847	K01051	EC:3.1.1.11	-2.51061	down	PME3	hypothetical protein GOBAR_AA21127 [Gossypium barbadense]
TRINITY_DN20032_c0_g1	Pentose and glucuronate interconversions	0.493847	K01184	EC:3.2.1.15	2.10902	up	At5g02620	Ankyrin repeat-containing protein [Cynara cardunculus var. scolymus]
TRINITY_DN16621_c1_g2	Pentose and glucuronate interconversions	0.493847	K01051	EC:3.1.1.11	3.85863	up	PECS-2.1	Pectinesterase, active site-containing protein [Cynara cardunculus var. scolymus]
TRINITY_DN17906_c0_g1	Pentose and glucuronate interconversions	0.493847	K01051	EC:3.1.1.11	2.13184	up	-	PREDICTED: 21 kDa protein-like [Nicotiana sylvestris]
TRINITY_DN13611_c1_g2	alpha-Linolenic acid metabolism	0.502597	K10529	EC:1.-.-.-	7.31471	up	DOX1	PREDICTED: alpha-dioxygenase 1-like [Nelumbo nucifera]
TRINITY_DN13717_c0_g3	alpha-Linolenic acid metabolism	0.502597	K01723	EC:4.2.1.92	2.44826	up	AOS3	cytochrome P450 oxidase 74A2-like protein [Platycodon grandiflorus]
TRINITY_DN19851_c0_g1	Anthocyanin biosynthesis	0.53744	K21383	EC:2.3.1.215	-2.3604	down	3MAT	PREDICTED: malonyl-coenzyme A:anthocyanin 3-O-glucoside-6''-O-malonyltransferase [Vitis vinifera]
TRINITY_DN20005_c2_g8	Ether lipid metabolism	0.556779	K16794	-	-2.58121	down	JGB	protein JINGUBANG-like isoform X1 [Coffea arabica]
TRINITY_DN16895_c0_g1	Terpenoid backbone biosynthesis	0.561313	K00021	EC:1.1.1.34	-2.36758	down	HMG1	hydroxymethylglutaryl-CoA reductase [Hedera helix]
TRINITY_DN18000_c0_g3	Terpenoid backbone biosynthesis	0.561313	K11778	EC:2.5.1.87	2.34132	up	At2g17570	cis-prenyltransferase 3 [Parthenium argentatum]
TRINITY_DN19086_c1_g3	Terpenoid backbone biosynthesis	0.561313	K03527	EC:1.17.7.4	2.51838	up	ISPH	isopentenyl/dimethylallyl diphosphate synthase, partial [Nicotiana benthamiana]
TRINITY_DN18224_c1_g4	Brassinosteroid biosynthesis	0.579794	K15639	EC:1.14.-.-	2.71166	up	-	Cytochrome P450 CYP749A22 like [Actinidia chinensis var. chinensis]
TRINITY_DN20031_c0_g3	Brassinosteroid biosynthesis	0.579794	K12638	EC:1.14.13.112	2.20062	up	CYP90D2	3-epi-6-deoxocathasterone 23-monooxygenase isoform X1 [Ziziphus jujuba]
TRINITY_DN14619_c1_g2	Brassinosteroid biosynthesis	0.579794	K09588	EC:1.14.-.-	2.03501	up	CYP90A1	cytochrome P450 90A1 [Prunus yedoensis var. nudiflora]
TRINITY_DN17762_c0_g1	Biotin metabolism	0.581042	K19562	EC:6.3.3.3 2.6.1.62	-2.52503	down	BIO3-BIO1	7,8-diamino-pelargonic acid aminotransferase [Actinidia chinensis var. chinensis]
TRINITY_DN21567_c0_g1	Glycine, serine and threonine metabolism	0.59227	K01834	EC:5.4.2.11	-2.48581	down	-	PREDICTED: uncharacterized protein LOC108206269 [Daucus carota subsp. sativus]
TRINITY_DN19061_c0_g1	Linoleic acid metabolism	0.60579	K15718	EC:1.13.11.58	2.16007	up	LOX1.5	PREDICTED: probable linoleate 9S-lipoxygenase 5 [Daucus carota subsp. sativus]
TRINITY_DN15468_c0_g5	Nitrogen metabolism	0.606877	K02575	-	4.56454	up	NRT2.7	high affinity nitrate transporter 2.7 [Prunus persica]
TRINITY_DN15454_c0_g4	Nitrogen metabolism	0.606877	K02575	-	3.87961	up	NRT2.5	high affinity nitrate transporter 2.5 [Sesamum indicum]
TRINITY_DN15468_c0_g2	Nitrogen metabolism	0.606877	K02575	-	4.60351	up	NRT2.7	High affinity nitrate transporter 2.5 [Vitis vinifera]
TRINITY_DN13802_c0_g1	Nitrogen metabolism	0.606877	K01915	EC:6.3.1.2	3.28497	up	-	glutamine synthetase nodule isozyme [Carica papaya]
TRINITY_DN13195_c0_g5	Peroxisome	0.613589	K13347	-	-2.14786	down	SYM1	protein sym-1 [Populus trichocarpa]
TRINITY_DN14877_c0_g1	Peroxisome	0.613589	K11517	EC:1.1.3.15	-2.17398	down	GLO3	PREDICTED: peroxisomal (S)-2-hydroxy-acid oxidase GLO4 isoform X1 [Nicotiana tomentosiformis]
TRINITY_DN15115_c0_g2	Peroxisome	0.613589	K17879	EC:3.6.1.-	-2.30522	down	NUDT15	Nudix hydrolase [Actinidia chinensis var. chinensis]
TRINITY_DN9687_c0_g1	Glycolysis / Gluconeogenesis	0.620305	K00927	EC:2.7.2.3	2.46683	up	PGK1	phosphoglycerate kinase-like [Quercus suber]
TRINITY_DN12797_c1_g3	Glycolysis / Gluconeogenesis	0.620305	K01623	EC:4.1.2.13	2.44382	up	ALDOA	PREDICTED: fructose-bisphosphate aldolase 7, cytosolic [Raphanus sativus]
TRINITY_DN13051_c1_g7	Sulfur metabolism	0.636748	K00860	EC:2.7.1.25	-2.25283	down	At3g49900	BTB/POZ domain-containing protein At3g49900-like isoform X1 [Coffea eugenioides]
TRINITY_DN17593_c0_g5	Alanine, aspartate and glutamate metabolism	0.653985	K01953	EC:6.3.5.4	2.89491	up	AS	PREDICTED: asparagine synthetase [glutamine-hydrolyzing] [Daucus carota subsp. sativus]
TRINITY_DN17248_c0_g2	Autophagy - other eukaryotes	0.653985	K08343	-	-2.40132	down	IDM1	uncharacterized protein LOC110878911 [Helianthus annuus]
TRINITY_DN14955_c1_g3	Autophagy - other eukaryotes	0.653985	K08341	-	2.52923	up	ATG8G	hypothetical protein VITISV_028569, partial [Vitis vinifera]
TRINITY_DN12728_c0_g12	Autophagy - other eukaryotes	0.653985	K08341	-	2.74934	up	GABARAP	autophagy-related protein 8 [Micromonas commoda]
TRINITY_DN21404_c0_g3	Other glycan degradation	0.680464	K01206	EC:3.2.1.51	-2.27775	down	At3g26430	Alpha-L-fucosidase [Handroanthus impetiginosus]
TRINITY_DN15747_c0_g3	Other glycan degradation	0.680464	K01191	EC:3.2.1.24	3.58162	up	At5g13980	probable alpha-mannosidase At5g13980 [Jatropha curcas]
TRINITY_DN15050_c0_g2	Fructose and mannose metabolism	0.691323	K19355	EC:3.2.1.78	-2.66351	down	MAN7	Mannan endo-1,4-beta-mannosidase 7 [Vitis vinifera]
TRINITY_DN19708_c1_g4	Amino sugar and nucleotide sugar metabolism	0.693419	K00770	EC:2.4.2.24	-3.24327	down	CSLD5	cellulose synthase-like protein D5 [Cynara cardunculus var. scolymus]
TRINITY_DN16755_c0_g2	Amino sugar and nucleotide sugar metabolism	0.693419	K15920	EC:3.2.1.37	-2.79102	down	Xyl2	beta-xylosidase/alpha-L-arabinofuranosidase 2-like [Helianthus annuus]
TRINITY_DN13083_c0_g2	Amino sugar and nucleotide sugar metabolism	0.693419	K13648	EC:2.4.1.43	-2.02979	down	GAUT8	galacturonosyltransferase 8 [Manihot esculenta]
TRINITY_DN17585_c1_g1	Amino sugar and nucleotide sugar metabolism	0.693419	K15920	EC:3.2.1.37	-2.08806	down	BXL6	Beta-D-xylosidase [Actinidia chinensis var. chinensis]
TRINITY_DN17060_c1_g3	Amino sugar and nucleotide sugar metabolism	0.693419	K15920	EC:3.2.1.37	-2.08781	down	BXL7	probable beta-D-xylosidase 7 [Cynara cardunculus var. scolymus]
TRINITY_DN20903_c0_g5	Amino sugar and nucleotide sugar metabolism	0.693419	K01183	EC:3.2.1.14	-2.38395	down	-	hevamine-A-like [Olea europaea var. sylvestris]
TRINITY_DN18039_c0_g1	Amino sugar and nucleotide sugar metabolism	0.693419	K01097	EC:3.1.3.29	2.7175	up	gph1	PREDICTED: haloacid dehalogenase-like hydrolase domain-containing protein 3 [Theobroma cacao]
TRINITY_DN15687_c0_g1	Amino sugar and nucleotide sugar metabolism	0.693419	K12448	EC:5.1.3.5	2.08061	up	At4g20460	UDP-arabinose 4-epimerase [Actinidia chinensis var. chinensis]
TRINITY_DN15087_c0_g2	Carotenoid biosynthesis	0.708377	K09841	EC:1.1.1.288	-2.82093	down	-	PREDICTED: secoisolariciresinol dehydrogenase-like [Vitis vinifera]
TRINITY_DN13106_c1_g8	Carotenoid biosynthesis	0.708377	K09841	EC:1.1.1.288	-3.26088	down	SDR2a	hypothetical protein CUMW_192910 [Citrus unshiu]
TRINITY_DN18686_c1_g3	Carotenoid biosynthesis	0.708377	K14595	EC:2.4.1.263	2.65497	up	UGT92A1	UDP-glycosyltransferase 92A1-like [Coffea arabica]
TRINITY_DN15493_c0_g3	Carotenoid biosynthesis	0.708377	K14595	EC:2.4.1.263	2.45242	up	-	UDP-glycosyltransferase [Camellia sinensis]
TRINITY_DN17245_c0_g3	Carotenoid biosynthesis	0.708377	K09843	EC:1.14.13.93	2.08756	up	CYP707A4	Abscisic acid 8'-hydroxylase [Actinidia chinensis var. chinensis]
TRINITY_DN15876_c0_g2	Plant-pathogen interaction	0.716109	K13459	-	-6.08628	down	-	probable disease resistance protein At4g27220 [Olea europaea var. sylvestris]
TRINITY_DN16635_c0_g3	Plant-pathogen interaction	0.716109	K13434	-	-3.77383	down	CRF4	PREDICTED: ethylene-responsive transcription factor CRF2 [Nicotiana sylvestris]
TRINITY_DN15337_c0_g3	Plant-pathogen interaction	0.716109	K04368	EC:2.7.12.2	-2.70967	down	MKK6	PREDICTED: mitogen-activated protein kinase kinase 6 isoform X1 [Nicotiana sylvestris]
TRINITY_DN15049_c1_g1	Plant-pathogen interaction	0.716109	K13448	-	-2.12678	down	CML48	Calcium-binding protein [Actinidia chinensis var. chinensis]
TRINITY_DN15707_c0_g4	Plant-pathogen interaction	0.716109	K13436	EC:2.7.11.1	-2.13775	down	-	PREDICTED: NAD(P)H:quinone oxidoreductase-like [Ipomoea nil]
TRINITY_DN15940_c0_g4	Plant-pathogen interaction	0.716109	K13434	-	-2.20284	down	CRF4	hypothetical protein LSAT_2X134301 [Lactuca sativa]
TRINITY_DN15957_c1_g2	Plant-pathogen interaction	0.716109	K05391	-	2.24971	up	CNGC20	PREDICTED: probable cyclic nucleotide-gated ion channel 20, chloroplastic isoform X1 [Nicotiana sylvestris]
TRINITY_DN15074_c0_g4	Plant-pathogen interaction	0.716109	K13436	EC:2.7.11.1	4.3917	up	-	Retrovirus-related Pol polyprotein from transposon RE1 [Vitis vinifera]
TRINITY_DN18574_c0_g5	Plant-pathogen interaction	0.716109	K13436	EC:2.7.11.1	2.67461	up	NQR	NADPH:quinone oxidoreductase [Apostasia shenzhenica]
TRINITY_DN17876_c1_g1	Plant-pathogen interaction	0.716109	K13448	-	2.88591	up	CML41	calmodulin-like 41 [Artemisia annua]
TRINITY_DN19807_c0_g1	Plant-pathogen interaction	0.716109	K13457	-	2.16116	up	sll1770	protein ACTIVITY OF BC1 COMPLEX KINASE 7, chloroplastic-like [Ziziphus jujuba]
TRINITY_DN19023_c0_g1	Plant-pathogen interaction	0.716109	K18835	-	2.27444	up	WRKY50	probable WRKY transcription factor 51 [Ziziphus jujuba]
TRINITY_DN22221_c0_g1	Plant-pathogen interaction	0.716109	K13448	-	2.21855	up	CML1	Calcium-binding EF-hand [Artemisia annua]
TRINITY_DN15749_c0_g8	Plant-pathogen interaction	0.716109	K13457	-	3.19011	up	RPP8L3	unnamed protein product [Coffea canephora]
TRINITY_DN16000_c0_g3	Plant-pathogen interaction	0.716109	K18875	-	2.03542	up	PAD4	Lipase-like [Actinidia chinensis var. chinensis]
TRINITY_DN16048_c0_g7	Plant-pathogen interaction	0.716109	K13448	-	2.98123	up	CML44	PREDICTED: probable calcium-binding protein CML44 [Nicotiana tabacum]
TRINITY_DN21386_c2_g2	Plant-pathogen interaction	0.716109	K13466	-	2.65362	up	-	putative leucine-rich repeat-containing, plant-type, leucine-rich repeat domain, L [Rosa chinensis]
TRINITY_DN13298_c2_g8	Plant-pathogen interaction	0.716109	K04079	-	3.54004	up	HSP90AA1	heat shock protein 83 [Sesamum indicum]
TRINITY_DN12671_c0_g1	Plant-pathogen interaction	0.716109	K13448	-	3.07999	up	-	hypothetical protein M569_09899 [Genlisea aurea]
TRINITY_DN13298_c1_g1	Plant-pathogen interaction	0.716109	K04079	-	3.16366	up	HSP90AB1	PREDICTED: heat shock protein 90-2 [Populus euphratica]
TRINITY_DN20708_c0_g2	Ascorbate and aldarate metabolism	0.740256	K19642	EC:1.1.1.365	2.71973	up	COR1.3	non-functional NADPH-dependent codeinone reductase 2-like [Hevea brasiliensis]
TRINITY_DN21456_c0_g1	Aminoacyl-tRNA biosynthesis	0.793186	K01866	EC:6.1.1.1	2.37626	up	PIRL5	plant intracellular Ras-group-related LRR protein 5-like [Lactuca sativa]
TRINITY_DN21326_c1_g1	Aminoacyl-tRNA biosynthesis	0.793186	K01870	EC:6.1.1.5	4.7982	up	DIR11	hypothetical protein AMTR_s00041p00187460 [Amborella trichopoda]
TRINITY_DN19636_c0_g2	Base excision repair	0.818931	K01246	EC:3.2.2.20	-2.38824	down	guaA	putative GMP synthase [Vitis vinifera]
TRINITY_DN15213_c0_g2	Mismatch repair	0.85421	K10746	EC:3.1.-.-	-3.42427	down	EXO1	exonuclease 1 [Cynara cardunculus var. scolymus]
TRINITY_DN17997_c0_g3	Mismatch repair	0.85421	K07456	-	2.30689	up	MIMI_L728	hypothetical protein LSAT_3X139641 [Lactuca sativa]
TRINITY_DN20086_c0_g2	Glyoxylate and dicarboxylate metabolism	0.858527	K00122	EC:1.17.1.9	3.22403	up	FDH1	PREDICTED: formate dehydrogenase, mitochondrial [Nelumbo nucifera]
TRINITY_DN14955_c1_g1	Homologous recombination	0.879985	K12173	-	-5.52713	down	At1g18250	thaumatin-like protein [Coffea arabica]
TRINITY_DN17161_c1_g4	Homologous recombination	0.879985	K10683	-	-2.14111	down	BARD1	BRCA1-associated RING domain protein 1 isoform X1 [Cynara cardunculus var. scolymus]
TRINITY_DN13213_c1_g6	Homologous recombination	0.879985	K10880	-	-2.14046	down	XRCC3	DNA repair protein [Actinidia chinensis var. chinensis]
TRINITY_DN13149_c0_g4	Sesquiterpenoid and triterpenoid biosynthesis	0.918936	K20659	EC:5.4.99.41	-2.12588	down	-	oxidosqualene cyclase 1 [Taraxacum kok-saghyz]
TRINITY_DN18498_c1_g5	ABC transporters	0.924399	K05658	EC:3.6.3.44	-2.31734	down	ABCB14	P-glycoprotein 13 [Artemisia annua]
TRINITY_DN14168_c1_g2	ABC transporters	0.924399	K05658	EC:3.6.3.44	2.56335	up	ABCI17	ABC transporter I family member 17 [Helianthus annuus]
TRINITY_DN18571_c1_g1	ABC transporters	0.924399	K05681	-	2.26322	up	ABCG22	ABC transporter G family member 22-like isoform X1 [Durio zibethinus]
TRINITY_DN14101_c2_g1	ABC transporters	0.924399	K05681	-	2.18707	up	ABCG20	ABC transporter G family member 16-like isoform X2 [Cynara cardunculus var. scolymus]
TRINITY_DN14956_c1_g1	ABC transporters	0.924399	K05658	EC:3.6.3.44	2.41199	up	ABCB21	ABC transporter B family member 11-like isoform X1 [Hevea brasiliensis]
TRINITY_DN20446_c0_g2	ABC transporters	0.924399	K05658	EC:3.6.3.44	3.05895	up	ABCB11	PREDICTED: ABC transporter B family member 11 [Vitis vinifera]
TRINITY_DN19493_c2_g2	Protein export	0.927159	K09648	EC:3.4.21.-	2.46642	up	-	uncharacterized protein LOC111914353 [Lactuca sativa]
TRINITY_DN20818_c0_g1	Protein export	0.927159	K03070	-	2.01766	up	-	uncharacterized protein LOC112511550 isoform X1 [Cynara cardunculus var. scolymus]
TRINITY_DN21207_c0_g2	Ubiquitin mediated proteolysis	0.934269	K10144	EC:2.3.2.27	-2.98112	down	MIEL1	RING finger and CHY zinc finger domain-containing protein 1 [Morus notabilis]
TRINITY_DN14614_c1_g1	Ubiquitin mediated proteolysis	0.934269	K04506	EC:2.3.2.27	-2.01123	down	SINAT3	RING/U-box and TRAF-like domains [Theobroma cacao]
TRINITY_DN16224_c0_g1	Ubiquitin mediated proteolysis	0.934269	K10144	EC:2.3.2.27	-2.01437	down	MIEL1	E3 ubiquitin-protein ligase MIEL1 [Prunus yedoensis var. nudiflora]
TRINITY_DN16964_c0_g2	Ubiquitin mediated proteolysis	0.934269	K10592	EC:2.3.2.26	-2.1268	down	TNEA_C	Cell wall integrity and stress response component 3 like [Actinidia chinensis var. chinensis]
TRINITY_DN20866_c1_g2	Ubiquitin mediated proteolysis	0.934269	K03350	-	2.26637	up	-	uncharacterized protein LOC113692073 [Coffea arabica]
TRINITY_DN16387_c0_g2	Ubiquitin mediated proteolysis	0.934269	K10581	EC:2.3.2.24	2.40154	up	-	PREDICTED: uncharacterized protein LOC100250261 [Vitis vinifera]
TRINITY_DN18025_c0_g1	Ubiquitin mediated proteolysis	0.934269	K03347	-	2.06675	up	-	PREDICTED: RING-H2 finger protein ATL22-like [Pyrus x bretschneideri]
TRINITY_DN21607_c0_g2	Endocytosis	0.945814	K01528	EC:3.6.5.5	-4.96448	down	DRP5A	Dynamin-related protein like [Actinidia chinensis var. chinensis]
TRINITY_DN15879_c0_g1	Endocytosis	0.945814	K19476	-	-3.00313	down	Ist1	IST1-like protein [Helianthus annuus]
TRINITY_DN14170_c0_g3	Endocytosis	0.945814	K10396	-	-2.15612	down	At1g54790	GDSL esterase/lipase At1g54790 [Cynara cardunculus var. scolymus]
TRINITY_DN14453_c3_g3	Endocytosis	0.945814	K12191	-	-2.28389	down	VPS2.2	vacuolar protein sorting-associated protein 2 homolog 2 [Cynara cardunculus var. scolymus]
TRINITY_DN14874_c0_g1	Endocytosis	0.945814	K07904	-	-2.58763	down	RABA3	Ras-related protein [Actinidia chinensis var. chinensis]
TRINITY_DN14886_c0_g2	Endocytosis	0.945814	K01528	EC:3.6.5.5	-2.76459	down	DRP1C	Dynamin-related protein like [Actinidia chinensis var. chinensis]
TRINITY_DN19329_c4_g6	Endocytosis	0.945814	K07904	-	-3.13235	down	RAB2BV	PREDICTED: ras-related protein RABA2b-like [Nicotiana sylvestris]
TRINITY_DN13159_c2_g7	Endocytosis	0.945814	K03283	-	-2.36846	down	HSC-2	heat shock protein 1 [Zea mays]
TRINITY_DN15535_c0_g6	Endocytosis	0.945814	K12472	-	3.35018	up	RD22	BURP domain protein [Actinidia chinensis var. chinensis]
TRINITY_DN13717_c0_g5	Endocytosis	0.945814	K03283	-	2.21743	up	HSP70	stromal 70 kDa heat shock-related protein, chloroplastic [Glycine max]
TRINITY_DN13303_c0_g3	Endocytosis	0.945814	K03283	-	5.34167	up	HSPA1A	PREDICTED: probable mediator of RNA polymerase II transcription subunit 37c [Elaeis guineensis]
TRINITY_DN13584_c0_g2	Endocytosis	0.945814	K03283	-	3.07635	up	HSPA8	heat shock cognate 70 kDa protein [Jatropha curcas]
TRINITY_DN16920_c0_g6	Endocytosis	0.945814	K05758	-	2.67151	up	ARPC2	unknown [Medicago truncatula]
TRINITY_DN17343_c0_g3	Endocytosis	0.945814	K05756	-	2.61605	up	ARPC3	actin-related protein 2/3 complex subunit 3-like [Physcomitrella patens]
TRINITY_DN16222_c1_g3	Pyrimidine metabolism	0.953819	K00761	EC:2.4.2.9	-2.30449	down	UPP	Uracil phosphoribosyltransferase [Actinidia chinensis var. chinensis]
TRINITY_DN16893_c1_g1	Pyrimidine metabolism	0.953819	K00857	EC:2.7.1.21	-2.92197	down	TK1B	Thymidine kinase [Parasponia andersonii]
TRINITY_DN12461_c0_g1	Pyrimidine metabolism	0.953819	K03006	EC:2.7.7.6	-3.18419	down	At2g25060	early nodulin-like protein 2 isoform X1 [Helianthus annuus]
TRINITY_DN17621_c2_g2	Pyrimidine metabolism	0.953819	K03006	EC:2.7.7.6	-2.58731	down	ENODL1	cupredoxin [Artemisia annua]
TRINITY_DN13146_c0_g4	Pyrimidine metabolism	0.953819	K03006	EC:2.7.7.6	-2.63411	down	-	uncharacterized protein LOC111302694 [Durio zibethinus]
TRINITY_DN17550_c0_g2	Pyrimidine metabolism	0.953819	K01493	EC:3.5.4.12	-2.49719	down	DCTD	deoxycytidylate deaminase [Lactuca sativa]
TRINITY_DN14632_c0_g1	Pyrimidine metabolism	0.953819	K03021	EC:2.7.7.6	2.14402	up	-	receptor-like protein EIX2, partial [Quercus suber]
TRINITY_DN21127_c0_g2	Tryptophan metabolism	0.977556	K11816	EC:1.14.13.168	-6.27569	down	YUC4	probable indole-3-pyruvate monooxygenase YUCCA4 isoform X1 [Coffea arabica]
TRINITY_DN17332_c2_g3	Tryptophan metabolism	0.977556	K01426	EC:3.5.1.4	-2.08809	down	SPAC869.01	putative amidase C869.01 [Vitis vinifera]
TRINITY_DN13066_c2_g2	Tryptophan metabolism	0.977556	K16903	EC:2.6.1.99	2.26078	up	TAR3	unnamed protein product, partial [Vitis vinifera]
TRINITY_DN13255_c0_g3	Tryptophan metabolism	0.977556	K01426	EC:3.5.1.4	2.1482	up	-	LINE-1 reverse transcriptase-like [Vitis vinifera]
TRINITY_DN16988_c1_g7	Glycosylphosphatidylinositol(GPI)-anchor biosynthesis	0.97831	K03860	-	-6.21959	down	SN2	snakin-2-like isoform X1 [Helianthus annuus]
TRINITY_DN17576_c0_g3	Glycosylphosphatidylinositol(GPI)-anchor biosynthesis	0.97831	K03860	-	-2.49793	down	GASA6	PREDICTED: gibberellin-regulated protein 4 [Malus domestica]
TRINITY_DN14434_c0_g2	Glycosylphosphatidylinositol(GPI)-anchor biosynthesis	0.97831	K03860	-	-2.40906	down	GAST1	PREDICTED: gibberellin-regulated protein 13 isoform X1 [Beta vulgaris subsp. vulgaris]
TRINITY_DN3597_c0_g1	Pentose phosphate pathway	0.980683	K00616	EC:2.2.1.2	2.46108	up	TALDO1	transaldolase-like [Quercus suber]
TRINITY_DN15755_c0_g2	Nicotinate and nicotinamide metabolism	0.985097	K03517	EC:2.5.1.72	2.54956	up	SUFE2	sufE-like protein 2, chloroplastic isoform X1 [Lactuca sativa]
TRINITY_DN12627_c0_g1	Protein processing in endoplasmic reticulum	0.994844	K09555	-	-5.08381	down	BAG2	BAG family molecular chaperone regulator 2 [Sesamum indicum]
TRINITY_DN13659_c0_g3	Protein processing in endoplasmic reticulum	0.994844	K04374	-	-3.17396	down	At4g06598	PREDICTED: basic leucine zipper 6 [Vitis vinifera]
TRINITY_DN18714_c0_g6	Protein processing in endoplasmic reticulum	0.994844	K04374	-	-5.00663	down	BZIP34	basic leucine zipper 34-like [Lactuca sativa]
TRINITY_DN18714_c0_g7	Protein processing in endoplasmic reticulum	0.994844	K04374	-	-5.33918	down	BZIP02	hypothetical protein GOBAR_AA10653 [Gossypium barbadense]
TRINITY_DN16150_c0_g3	Protein processing in endoplasmic reticulum	0.994844	K04374	-	-4.57121	down	BZIP34	basic leucine zipper 61-like [Coffea arabica]
TRINITY_DN19349_c0_g8	Protein processing in endoplasmic reticulum	0.994844	K13993	-	3.79334	up	HSP18.2	18.5 kDa class I heat shock protein-like [Cicer arietinum]
TRINITY_DN20846_c0_g5	Protein processing in endoplasmic reticulum	0.994844	K13525	-	3.25927	up	CDC48	AAA domain-containing protein/CDC48_N domain-containing protein/CDC48_2 domain-containing protein [Cephalotus follicularis]
TRINITY_DN18009_c0_g1	Protein processing in endoplasmic reticulum	0.994844	K13993	-	2.611	up	-	PREDICTED: 17.3 kDa class II heat shock protein-like [Erythranthe guttata]
TRINITY_DN15512_c0_g5	Protein processing in endoplasmic reticulum	0.994844	K13993	-	5.53113	up	-	18.5 kDa class I heat shock protein-like [Cicer arietinum]
TRINITY_DN12870_c0_g1	Protein processing in endoplasmic reticulum	0.994844	K13993	-	2.06866	up	HSP21	hypothetical protein CDL12_00854 [Handroanthus impetiginosus]
TRINITY_DN15115_c0_g4	Protein processing in endoplasmic reticulum	0.994844	K13993	-	2.07401	up	HSP18.5-C	Alpha crystallin/Hsp20 domain [Macleaya cordata]
TRINITY_DN16734_c0_g4	Protein processing in endoplasmic reticulum	0.994844	K13993	-	2.76254	up	-	RecName: Full=17.3 kDa class II heat shock protein; AltName: Full=Hsp17.3; AltName: Full=Hsp20.2
TRINITY_DN13714_c0_g1	Protein processing in endoplasmic reticulum	0.994844	K13993	-	2.67325	up	-	unnamed protein product [Coffea canephora]
TRINITY_DN13398_c0_g4	mRNA surveillance pathway	0.997241	K14411	-	-4.51086	down	IQD1	PREDICTED: protein IQ-DOMAIN 1-like [Nelumbo nucifera]
TRINITY_DN13711_c0_g2	mRNA surveillance pathway	0.997241	K13126	-	-2.17041	down	PAB2	Polyadenylate-binding protein like [Actinidia chinensis var. chinensis]
TRINITY_DN13587_c1_g6	mRNA surveillance pathway	0.997241	K13126	-	-2.10194	down	PAB2	polyadenylate-binding protein 2-like [Helianthus annuus]
TRINITY_DN14149_c1_g12	mRNA surveillance pathway	0.997241	K13126	-	-8.14291	down	NAC098	PREDICTED: protein CUP-SHAPED COTYLEDON 2-like [Ipomoea nil]
TRINITY_DN19225_c0_g4	mRNA surveillance pathway	0.997241	K13126	-	-2.38182	down	NAC090	NAC domain-containing protein 90-like [Ziziphus jujuba]
TRINITY_DN18522_c1_g3	mRNA surveillance pathway	0.997241	K13126	-	-2.19376	down	PAB7	polyadenylate-binding protein 7-like [Cynara cardunculus var. scolymus]
TRINITY_DN19754_c0_g8	mRNA surveillance pathway	0.997241	K14399	EC:2.7.1.78	-2.60104	down	PDR16	hypothetical protein DCAR_017281 [Daucus carota subsp. sativus]
TRINITY_DN12740_c0_g1	mRNA surveillance pathway	0.997241	K13126	-	4.70211	up	NAC100	NAC domain-containing protein 87-like [Quercus suber]
TRINITY_DN20511_c0_g5	mRNA surveillance pathway	0.997241	K13126	-	4.2633	up	PAB5	hypothetical protein DVH24_037789 [Malus domestica]
TRINITY_DN13836_c2_g8	mRNA surveillance pathway	0.997241	K13126	-	3.2847	up	PABPC1	polyadenylate-binding protein 2-like [Physcomitrella patens]
TRINITY_DN13136_c1_g1	mRNA surveillance pathway	0.997241	K14411	-	3.08661	up	HNRNPA2B1	heterogeneous nuclear ribonucleoprotein 1 [Cynara cardunculus var. scolymus]
TRINITY_DN16103_c1_g9	mRNA surveillance pathway	0.997241	K13126	-	2.48365	up	NCL	polyadenylate-binding protein 7-like [Papaver somniferum]
TRINITY_DN14129_c1_g1	Ribosome biogenesis in eukaryotes	0.997327	K14567	-	-2.90844	down	-	hypothetical protein Ccrd_012731 [Cynara cardunculus var. scolymus]
TRINITY_DN14555_c0_g5	Purine metabolism	0.997475	K01951	EC:6.3.5.2	2.02106	up	AOP1.2	probable 2-oxoglutarate-dependent dioxygenase AOP1 [Cynara cardunculus var. scolymus]
TRINITY_DN15790_c0_g2	Proteasome	0.997554	K03029	-	-3.76722	down	-	RB1-inducible coiled-coil protein like [Actinidia chinensis var. chinensis]
TRINITY_DN14516_c0_g1	Proteasome	0.997554	K03029	-	-2.30106	down	-	NF-kappa-B essential modulator like [Actinidia chinensis var. chinensis]
TRINITY_DN16299_c0_g2	Proteasome	0.997554	K03063	-	-2.42516	down	At5g48800	BTB/POZ domain-containing protein At5g48800 [Ziziphus jujuba]
TRINITY_DN16361_c1_g5	Oxidative phosphorylation	0.999923	K01535	EC:3.6.3.6	-4.6236	down	LHA1	PREDICTED: plasma membrane ATPase 1-like isoform X1 [Pyrus x bretschneideri]
TRINITY_DN19258_c1_g11	Oxidative phosphorylation	0.999923	K05575	EC:1.6.5.3	-2.18897	down	ndhD	NdhD (chloroplast) [Codonopsis lanceolata]
TRINITY_DN12856_c0_g7	Oxidative phosphorylation	0.999923	K02262	-	3.74421	up	MT-CO3	cytochrome c oxidase subunit 3 (mitochondrion) [Nephroselmis olivacea]
TRINITY_DN16814_c0_g6	Oxidative phosphorylation	0.999923	K03878	EC:1.6.5.3	3.5052	up	MT-ND1	NADH dehydrogenase subunit 1 [Chaetosphaeridium globosum]
TRINITY_DN21406_c1_g12	Oxidative phosphorylation	0.999923	K03880	EC:1.6.5.3	4.36273	up	MT-ND3	NADH dehydrogenase subunit 3 [Chaetosphaeridium globosum]
TRINITY_DN18877_c2_g4	RNA transport	0.999934	K14319	-	-2.50073	down	RANGAP2	RAN GTPase-activating protein 2-like [Sesamum indicum]
TRINITY_DN15039_c0_g8	RNA transport	0.999934	K03231	-	-2.60494	down	ICR4	PREDICTED: interactor of constitutive active ROPs 4 [Vitis vinifera]
TRINITY_DN13520_c1_g2	RNA transport	0.999934	K14292	EC:2.1.1.-	-3.02715	down	NAKR2	PREDICTED: uncharacterized protein LOC18608330 [Theobroma cacao]
TRINITY_DN7758_c0_g1	RNA transport	0.999934	K14292	EC:2.1.1.-	-2.05835	down	NAKR2	PREDICTED: uncharacterized protein LOC107846878 [Capsicum annuum]
TRINITY_DN21755_c0_g1	RNA transport	0.999934	K14292	EC:2.1.1.-	-2.59932	down	WOX4	PREDICTED: WUSCHEL-related homeobox 4 [Theobroma cacao]
TRINITY_DN12898_c1_g2	RNA transport	0.999934	K03113	-	3.78231	up	EIF1	hypothetical protein DM860_000455 [Cuscuta australis]
TRINITY_DN13972_c0_g1	RNA transport	0.999934	K03257	-	3.74989	up	EIF4A2	predicted protein [Hordeum vulgare subsp. vulgare]
TRINITY_DN13972_c1_g3	RNA transport	0.999934	K03257	-	2.89814	up	EIF4A1	predicted protein [Hordeum vulgare subsp. vulgare]
TRINITY_DN14953_c0_g2	Basal transcription factors	0.999956	K14649	-	-2.02661	down	-	transcription initiation factor TFIID subunit 8-like [Cynara cardunculus var. scolymus]
TRINITY_DN17943_c0_g6	RNA degradation	0.999999	K12600	-	4.16867	up	-	PREDICTED: uncharacterized protein LOC104087231 [Nicotiana tomentosiformis]
TRINITY_DN15036_c1_g1	RNA degradation	0.999999	K12606	-	4.96035	up	HIPP39	PREDICTED: copper transport protein CCH-like [Fragaria vesca subsp. vesca]
TRINITY_DN15815_c0_g4	Spliceosome	1	K12741	-	-3.15518	down	ARP1	putative RNA-binding protein ARP1 [Vitis vinifera]
TRINITY_DN17186_c0_g3	Spliceosome	1	K12741	-	-4.43317	down	ARP1	RNA-binding protein 38 [Coffea eugenioides]
TRINITY_DN15008_c0_g4	Spliceosome	1	K12867	-	2.27188	up	PAP29	purple acid phosphatase 29 [Camellia oleifera]
TRINITY_DN15182_c0_g3	Spliceosome	1	K12890	-	2.05448	up	SR30	serine/arginine-rich splicing factor SR30 [Cynara cardunculus var. scolymus]
TRINITY_DN19747_c0_g5	Spliceosome	1	K12900	-	5.19014	up	ERF110	ethylene-responsive transcription factor ABR1-like [Lactuca sativa]
TRINITY_DN13966_c1_g5	Spliceosome	1	K12741	-	3.71266	up	HNRNPA1	hypothetical protein PHAVU_005G158100g [Phaseolus vulgaris]
TRINITY_DN13966_c1_g2	Spliceosome	1	K12823	EC:3.6.4.13	4.03235	up	DDX5	ATP-dependent RNA helicase dbp2-like [Quercus suber]
